# Supplementary material for: Crystal structure of (E)-9-({[4-(di­ethyl­amino)­phen­yl]imino}­meth­yl)-2,3,6,7-tetra­hydro-1H,5H-pyrido[3,2,1-ij]quinolin-8-ol
Source: Acta Crystallogr E Crystallogr Commun. 2017 Jan 1;73(Pt 1):38–40. doi: 10.1107/S2056989016019733 (PMC5209767; doi:10.1107/S2056989016019733)
Supplement: Supplementary file 1 [file e-73-00038-sup1.cif]

##############################################################################
#                                                                            #
# This CIF contains the data in a paper accepted for publication in          #
# Acta Crystallographica Section E. It conforms to the requirements of       #
# Notes for Authors for Acta Crystallographica Section E, and has been       #
# peer reviewed under the auspices of the IUCr Commission on Journals.       #
#                                                                            #
# Full details of the Crystallographic Information File format               #
# are given in the paper "The Crystallographic Information File (CIF):       #
# a New Standard Archive File for Crystallography" by S. R. Hall, F. H.      #
# Allen and I. D. Brown [Acta Cryst. (1991), A47, 655-685].                  #
#                                                                            #
# The current version of the core CIF dictionary is obtainable from          #
# ftp://ftp.iucr.org/pub/cif_core.dic.                                       #
#                                                                            #
# Software is freely available for graphical display of the structure(s)     #
# in this CIF. For information consult the CIF software page                 #
# http://www.iucr.org/resources/cif/software.                                #
#                                                                            #
# This file may be used for bona fide research purposes within the           #
# scientific community so long as proper attribution is given to the journal # 
# article from which it was obtained.                                        #
#                                                                            #
##############################################################################
data_I
_database_code_depnum_ccdc_archive 'CCDC 1521905'
_audit_creation_method     'SHELXL-2014/7'
_chemical_name_systematic
;\
(<i>E</i>)-9-({[4-(Diethylamino)phenyl]imino}methyl)-2,3,6,7-\
tetrahydro-1<i>H</i>,5<i>H</i>-pyrido[3,2,1-<i>ij</i>]quinolin-8-ol
;
_chemical_name_common     ?
_chemical_formula_moiety     'C23 H29 N3 O'
_chemical_formula_sum     'C23 H29 N3 O'
_chemical_formula_iupac     'C23 H29 N3 O'
_chemical_formula_weight     363.49
_chemical_melting_point     ?
_shelx_space_group_comment
;
The symmetry employed for this shelxl refinement is uniquely defined
by the following loop, which should always be used as a source of
symmetry information in preference to the above space-group names.
They are only intended as comments.
;
_space_group_crystal_system     monoclinic
_space_group_name_H-M_alt     'P 21/c'
_space_group_name_Hall     '-P 2ybc'
loop_
    _space_group_symop_operation_xyz
    'x, y, z'
    '-x, y+1/2, -z+1/2'
    '-x, -y, -z'
    'x, -y-1/2, z-1/2'
_cell_length_a     11.565(2)
_cell_length_b     8.0504(16)
_cell_length_c     20.665(4)
_cell_angle_alpha     90
_cell_angle_beta     97.68(3)
_cell_angle_gamma     90
_cell_volume     1906.7(7)
_cell_formula_units_Z     4
_cell_measurement_reflns_used     1274
_cell_measurement_theta_min     2.80
_cell_measurement_theta_max     25.31
_cell_measurement_temperature     293(2)
_exptl_crystal_description     block
_exptl_crystal_colour     colourless
_exptl_crystal_size_max     0.18
_exptl_crystal_size_mid     0.14
_exptl_crystal_size_min     0.11
_exptl_crystal_density_diffrn     1.266
_exptl_crystal_density_meas     ?
_exptl_crystal_density_method     ?
_exptl_crystal_F_000     784
_exptl_absorpt_coefficient_mu     0.078
_exptl_absorpt_correction_type     multi-scan
_exptl_absorpt_process_details
;
(SADABS; Bruker, 2005)
;
_exptl_absorpt_correction_T_min     0.8944
_exptl_absorpt_correction_T_max     0.9432
_diffrn_ambient_temperature     293(2)
_diffrn_radiation_type     MoK\a
_diffrn_radiation_wavelength     0.71073
_diffrn_radiation_source     'fine-focus sealed tube'
_diffrn_radiation_monochromator     'horizontally mounted graphite crystal'
_diffrn_measurement_device_type     'Bruker APEXII CCD'
_diffrn_measurement_device     '95mm CCD camera on \k-goniostat'
_diffrn_measurement_method     '\f scans and \w scans with \k offset'
_diffrn_detector_area_resol_mean     9
_diffrn_reflns_number     15990
_diffrn_reflns_av_R_equivalents     0.0766
_diffrn_reflns_theta_min     2.719
_diffrn_reflns_theta_max     26.372
_diffrn_reflns_theta_full     25.242
_diffrn_measured_fraction_theta_max     0.999
_diffrn_measured_fraction_theta_full     0.999
_diffrn_reflns_limit_h_min     -12
_diffrn_reflns_limit_h_max     14
_diffrn_reflns_limit_k_min     -10
_diffrn_reflns_limit_k_max     10
_diffrn_reflns_limit_l_min     -25
_diffrn_reflns_limit_l_max     25
_refine_special_details     ?
_reflns_number_total     3900
_reflns_number_gt     2582
_reflns_threshold_expression     'I > 2\s(I)'
_refine_ls_structure_factor_coef     Fsqd
_refine_ls_matrix_type     full
_refine_ls_R_factor_all     0.1093
_refine_ls_R_factor_gt     0.0635
_refine_ls_wR_factor_gt     0.1292
_refine_ls_wR_factor_ref     0.1500
_refine_ls_goodness_of_fit_ref     1.064
_refine_ls_restrained_S_all     1.068
_refine_ls_number_reflns     3900
_refine_ls_number_parameters     286
_refine_ls_number_restraints     2
_refine_ls_hydrogen_treatment     constr
_refine_ls_weighting_scheme     calc
_refine_ls_weighting_details
              'w=1/[\s^2^(Fo^2^)+(0.0313P)^2^+1.5846P] where P=(Fo^2^+2Fc^2^)/3'
_atom_sites_solution_hydrogens     geom
_atom_sites_solution_primary     direct
_atom_sites_solution_secondary     difmap
_refine_ls_shift/su_max     0.000
_refine_ls_shift/su_mean     0.000
_refine_diff_density_max     0.334
_refine_diff_density_min     -0.245
_refine_ls_extinction_method
;
SHELXL2014 (Sheldrick 2015)
;
_refine_ls_extinction_coef     0.0087(10)
_refine_ls_extinction_expression
                                  'Fc^*^=kFc[1+0.001xFc^2^\l^3^/sin(2\q)]^-1/4^'
loop_
    _atom_type_symbol
    _atom_type_description
    _atom_type_scat_dispersion_real
    _atom_type_scat_dispersion_imag
    _atom_type_scat_source
    'C' 'C' 0.0033 0.0016
                         'International Tables Vol C Tables 4.2.6.8 and 6.1.1.4'
    'H' 'H' 0.0000 0.0000
                         'International Tables Vol C Tables 4.2.6.8 and 6.1.1.4'
    'N' 'N' 0.0061 0.0033
                         'International Tables Vol C Tables 4.2.6.8 and 6.1.1.4'
    'O' 'O' 0.0106 0.0060
                         'International Tables Vol C Tables 4.2.6.8 and 6.1.1.4'
_computing_data_collection
;
APEX2 (Bruker, 2005)
;
_computing_cell_refinement
;
SAINT (Bruker, 2005)
;
_computing_data_reduction
;
SAINT (Bruker, 2005)
;
_computing_structure_solution
;
SHELXS97 (Sheldrick, 2008)
;
_computing_structure_refinement
;
SHELXL2014 (Sheldrick, 2015)
;
_computing_molecular_graphics
;
ORTEP-3 for Windows (Farrugia, 2012) and Mercury (Macrae <i>et al.</i>,
2008)
;
_computing_publication_material
;
SHELXL2014 (Sheldrick, 2015) and PLATON (Spek, 2009)
;
loop_
    _atom_site_type_symbol
    _atom_site_label
    _atom_site_fract_x
    _atom_site_fract_y
    _atom_site_fract_z
    _atom_site_U_iso_or_equiv
    _atom_site_adp_type
    _atom_site_calc_flag
    _atom_site_occupancy
    _atom_site_disorder_assembly
    _atom_site_disorder_group
    N N3 0.95181(17) 0.9756(2) 0.12926(9) 0.0289(5) Uani d 1 . .
    C C1 0.8227(2) 0.9508(3) 0.31028(11) 0.0267(6) Uani d 1 . .
    C C2 0.9203(2) 1.0455(3) 0.30272(11) 0.0267(6) Uani d 1 . .
    H H2A 0.9582 1.1033 0.3384 0.032 Uiso calc 1 . .
    C C3 0.9622(2) 1.0554(3) 0.24346(11) 0.0250(5) Uani d 1 . .
    H H3A 1.0274 1.1207 0.2399 0.030 Uiso calc 1 . .
    C C4 0.9085(2) 0.9688(3) 0.18799(11) 0.0242(5) Uani d 1 . .
    C C5 0.8084(2) 0.8765(3) 0.19602(12) 0.0287(6) Uani d 1 . .
    H H5A 0.7691 0.8196 0.1606 0.034 Uiso calc 1 . .
    C C6 0.7677(2) 0.8689(3) 0.25534(12) 0.0299(6) Uani d 1 . .
    H H6A 0.7010 0.8069 0.2589 0.036 Uiso calc 1 . .
    C C7 0.8953(2) 0.8891(3) 0.07152(11) 0.0301(6) Uani d 1 . .
    H H7A 0.8613 0.7867 0.0849 0.036 Uiso calc 1 . .
    H H7B 0.9537 0.8603 0.0438 0.036 Uiso calc 1 . .
    C C8 0.8010(2) 0.9924(3) 0.03270(11) 0.0334(6) Uani d 1 . .
    H H8A 0.7665 0.9305 -0.0047 0.050 Uiso calc 1 . .
    H H8B 0.7422 1.0193 0.0596 0.050 Uiso calc 1 . .
    H H8C 0.8345 1.0929 0.0185 0.050 Uiso calc 1 . .
    C C9 1.0547(2) 1.0715(3) 0.12163(11) 0.0289(6) Uani d 1 . .
    H H9A 1.0537 1.1734 0.1466 0.035 Uiso calc 1 . .
    H H9B 1.0526 1.1015 0.0760 0.035 Uiso calc 1 . .
    C C10 1.1672(2) 0.9792(3) 0.14382(12) 0.0342(6) Uani d 1 . .
    H H10A 1.2325 1.0485 0.1377 0.051 Uiso calc 1 . .
    H H10B 1.1708 0.9513 0.1892 0.051 Uiso calc 1 . .
    H H10C 1.1697 0.8794 0.1186 0.051 Uiso calc 1 . .
    O O1 0.61126(18) 0.7817(3) 0.42135(9) 0.0284(6) Uani d 0.773(3) A 1
    H H1 0.6486 0.8056 0.3916 0.034 Uiso calc 0.773(3) A 1
    N N1 0.5791(6) 0.9127(8) 0.6414(3) 0.0271(15) Uani d 0.773(3) A 1
    N N2 0.7705(3) 0.9226(4) 0.36617(15) 0.0236(8) Uani d 0.773(3) A 1
    C C11 0.8123(3) 0.9873(3) 0.42118(16) 0.0208(7) Uani d 0.773(3) A 1
    H H11 0.8803 1.0502 0.4242 0.025 Uiso calc 0.773(3) A 1
    C C12 0.75428(19) 0.9631(3) 0.47925(8) 0.0209(7) Uani d 0.773(3) A 1
    C C13 0.65542(19) 0.8636(2) 0.47575(8) 0.0190(8) Uani d 0.773(3) A 1
    C C14 0.59674(17) 0.8471(3) 0.52987(10) 0.0229(7) Uani d 0.773(3) A 1
    C C15 0.6369(2) 0.9301(3) 0.58749(8) 0.0236(10) Uani d 0.773(3) A 1
    C C16 0.7358(2) 1.0296(3) 0.59099(7) 0.0225(7) Uani d 0.773(3) A 1
    C C17 0.79445(17) 1.0461(2) 0.53687(9) 0.0245(7) Uani d 0.773(3) A 1
    H H17A 0.8606 1.1127 0.5392 0.029 Uiso calc 0.773(3) A 1
    C C18 0.4822(3) 0.8028(4) 0.64386(18) 0.0275(8) Uani d 0.773(3) A 1
    H H18A 0.4100 0.8642 0.6333 0.033 Uiso calc 0.773(3) A 1
    H H18B 0.4845 0.7595 0.6878 0.033 Uiso calc 0.773(3) A 1
    C C19 0.4846(3) 0.6604(4) 0.59677(19) 0.0279(8) Uani d 0.773(3) A 1
    H H19A 0.4141 0.5946 0.5958 0.033 Uiso calc 0.773(3) A 1
    H H19B 0.5511 0.5894 0.6106 0.033 Uiso calc 0.773(3) A 1
    C C20 0.4932(3) 0.7308(4) 0.52849(15) 0.0260(7) Uani d 0.773(3) A 1
    H H20A 0.5014 0.6401 0.4985 0.031 Uiso calc 0.773(3) A 1
    H H20B 0.4221 0.7904 0.5128 0.031 Uiso calc 0.773(3) A 1
    C C21 0.5959(5) 1.0430(7) 0.6951(2) 0.0239(11) Uani d 0.773(3) A 1
    H H21A 0.5196 1.0810 0.7034 0.029 Uiso calc 0.773(3) A 1
    H H21B 0.6333 0.9908 0.7348 0.029 Uiso calc 0.773(3) A 1
    C C22 0.6643(5) 1.1862(8) 0.6814(3) 0.0324(13) Uani d 0.773(3) A 1
    H H22A 0.6863 1.2493 0.7212 0.039 Uiso calc 0.773(3) A 1
    H H22B 0.6186 1.2577 0.6500 0.039 Uiso calc 0.773(3) A 1
    C C23 0.7737(3) 1.1264(5) 0.65402(19) 0.0279(9) Uani d 0.773(3) A 1
    H H23A 0.8212 1.2208 0.6451 0.034 Uiso calc 0.773(3) A 1
    H H23B 0.8197 1.0556 0.6856 0.034 Uiso calc 0.773(3) A 1
    O O1A 0.8436(7) 1.0727(9) 0.5042(4) 0.034(2) Uiso d 0.227(3) A 2
    H H1AA 0.8521 1.0552 0.4660 0.051 Uiso calc 0.227(3) A 2
    N N1A 0.5787(18) 0.935(3) 0.6525(10) 0.009(4) Uiso d 0.227(3) A 2
    N N2A 0.8007(11) 0.9666(15) 0.3807(6) 0.023(3) Uiso d 0.227(3) A 2
    C C11A 0.7106(9) 0.8852(13) 0.4005(5) 0.025(2) Uiso d 0.227(3) A 2
    H H11A 0.6618 0.8214 0.3709 0.030 Uiso calc 0.227(3) A 2
    C C12A 0.6880(9) 0.8961(12) 0.4695(3) 0.028(4) Uiso d 0.227(3) A 2
    C C13A 0.7477(7) 0.9960(11) 0.5177(5) 0.025(3) Uiso d 0.227(3) A 2
    C C14A 0.7114(9) 1.0041(14) 0.5791(4) 0.046(5) Uiso d 0.227(3) A 2
    C C15A 0.6155(9) 0.9122(15) 0.5923(3) 0.022(3) Uiso d 0.227(3) A 2
    C C16A 0.5559(7) 0.8122(11) 0.5440(4) 0.017(3) Uiso d 0.227(3) A 2
    C C17A 0.5922(8) 0.8041(10) 0.4826(3) 0.031(3) Uiso d 0.227(3) A 2
    H H17B 0.5523 0.7372 0.4504 0.038 Uiso calc 0.227(3) A 2
    C C18A 0.4874(14) 0.8190(19) 0.6734(7) 0.038(4) Uiso d 0.227(3) A 2
    H H18C 0.5076 0.7940 0.7195 0.046 Uiso calc 0.227(3) A 2
    H H18D 0.4126 0.8753 0.6680 0.046 Uiso calc 0.227(3) A 2
    C C19A 0.4757(11) 0.6612(15) 0.6364(6) 0.031(3) Uiso d 0.227(3) A 2
    H H19C 0.4114 0.5969 0.6490 0.038 Uiso calc 0.227(3) A 2
    H H19D 0.5465 0.5963 0.6460 0.038 Uiso calc 0.227(3) A 2
    C C20A 0.4527(11) 0.7013(15) 0.5615(7) 0.027(3) Uiso d 0.227(3) A 2
    H H20C 0.3793 0.7599 0.5513 0.033 Uiso calc 0.227(3) A 2
    H H20D 0.4486 0.5992 0.5364 0.033 Uiso calc 0.227(3) A 2
    C C21A 0.607(4) 1.042(6) 0.694(2) 0.131(15) Uiso d 0.227(3) A 2
    H H21C 0.6512 0.9897 0.7323 0.157 Uiso calc 0.227(3) A 2
    H H21D 0.5369 1.0892 0.7081 0.157 Uiso calc 0.227(3) A 2
    C C22A 0.6852(19) 1.190(3) 0.6675(9) 0.024(5) Uiso d 0.227(3) A 2
    H H22C 0.6362 1.2647 0.6388 0.028 Uiso calc 0.227(3) A 2
    H H22D 0.7251 1.2540 0.7036 0.028 Uiso calc 0.227(3) A 2
    C C23A 0.7747(14) 1.100(2) 0.6295(7) 0.029(4) Uiso d 0.227(3) A 2
    H H23C 0.8229 1.1815 0.6109 0.035 Uiso calc 0.227(3) A 2
    H H23D 0.8251 1.0293 0.6588 0.035 Uiso calc 0.227(3) A 2
loop_
    _atom_site_aniso_label
    _atom_site_aniso_U_11
    _atom_site_aniso_U_22
    _atom_site_aniso_U_33
    _atom_site_aniso_U_12
    _atom_site_aniso_U_13
    _atom_site_aniso_U_23
    N3 0.0334(12) 0.0315(11) 0.0207(10) -0.0089(10) 0.0000(9) -0.0024(9)
    C1 0.0270(13) 0.0232(12) 0.0307(13) 0.0075(11) 0.0067(11) 0.0096(11)
    C2 0.0303(13) 0.0252(12) 0.0235(12) 0.0024(11) 0.0000(10) -0.0006(10)
    C3 0.0260(13) 0.0222(12) 0.0262(12) -0.0031(10) 0.0006(10) 0.0023(10)
    C4 0.0264(13) 0.0191(11) 0.0253(12) 0.0018(10) -0.0027(10) 0.0034(10)
    C5 0.0286(13) 0.0250(13) 0.0306(13) -0.0022(11) -0.0031(11) 0.0027(11)
    C6 0.0250(13) 0.0229(12) 0.0412(15) -0.0017(11) 0.0018(11) 0.0097(11)
    C7 0.0414(15) 0.0241(12) 0.0241(12) -0.0074(11) 0.0023(11) -0.0038(11)
    C8 0.0442(16) 0.0270(13) 0.0267(13) -0.0092(12) -0.0038(11) 0.0001(11)
    C9 0.0368(14) 0.0293(13) 0.0207(12) -0.0080(11) 0.0039(10) -0.0007(10)
    C10 0.0367(15) 0.0369(15) 0.0291(13) -0.0058(12) 0.0041(11) -0.0023(12)
    O1 0.0353(13) 0.0284(12) 0.0212(11) -0.0021(10) 0.0027(9) -0.0041(9)
    N1 0.038(2) 0.021(3) 0.021(3) 0.0025(16) 0.0033(19) -0.0086(18)
    N2 0.0244(17) 0.0194(16) 0.0268(17) 0.0040(14) 0.0029(14) 0.0021(13)
    C11 0.0210(15) 0.0143(14) 0.0269(18) 0.0029(12) 0.0022(13) 0.0026(13)
    C12 0.0241(17) 0.0124(14) 0.0252(17) 0.0024(13) -0.0008(13) 0.0028(13)
    C13 0.0208(19) 0.0129(15) 0.0221(16) 0.0025(16) -0.0012(13) -0.0030(12)
    C14 0.0276(18) 0.0196(16) 0.0222(17) 0.0055(14) 0.0054(14) 0.0048(13)
    C15 0.033(2) 0.0161(17) 0.0201(17) 0.0108(16) -0.0008(14) 0.0040(13)
    C16 0.0298(18) 0.0170(16) 0.0192(16) 0.0081(15) -0.0022(15) 0.0061(14)
    C17 0.0245(17) 0.0188(15) 0.0278(17) -0.0010(14) -0.0060(15) 0.0006(14)
    C18 0.0267(18) 0.034(2) 0.0224(19) 0.0030(15) 0.0054(15) 0.0011(17)
    C19 0.0286(18) 0.0233(17) 0.032(2) 0.0009(14) 0.0030(16) 0.0018(16)
    C20 0.0325(18) 0.0235(16) 0.0219(16) 0.0062(15) 0.0036(14) 0.0007(14)
    C21 0.035(2) 0.0291(19) 0.0078(14) 0.0111(15) 0.0027(12) -0.0008(13)
    C22 0.047(3) 0.031(2) 0.018(2) 0.003(2) 0.000(2) -0.005(2)
    C23 0.035(2) 0.0259(19) 0.021(2) -0.0021(15) -0.0018(17) -0.0045(17)
_geom_special_details
;
 All esds (except the esd in the dihedral angle between two l.s. planes)
 are estimated using the full covariance matrix.  The cell esds are taken
 into account individually in the estimation of esds in distances, angles
 and torsion angles; correlations between esds in cell parameters are only
 used when they are defined by crystal symmetry.  An approximate (isotropic)
 treatment of cell esds is used for estimating esds involving l.s. planes.
;
loop_
    _geom_bond_atom_site_label_1
    _geom_bond_atom_site_label_2
    _geom_bond_site_symmetry_2
    _geom_bond_distance
    _geom_bond_publ_flag
    N3 C4 . 1.375(3) ?
    N3 C9 . 1.445(3) ?
    N3 C7 . 1.458(3) ?
    C1 C2 . 1.388(3) ?
    C1 C6 . 1.391(3) ?
    C1 N2 . 1.392(4) ?
    C1 N2A . 1.516(12) ?
    C2 C3 . 1.378(3) ?
    C2 H2A . 0.9300 ?
    C3 C4 . 1.412(3) ?
    C3 H3A . 0.9300 ?
    C4 C5 . 1.404(3) ?
    C5 C6 . 1.372(3) ?
    C5 H5A . 0.9300 ?
    C6 H6A . 0.9300 ?
    C7 C8 . 1.514(3) ?
    C7 H7A . 0.9700 ?
    C7 H7B . 0.9700 ?
    C8 H8A . 0.9600 ?
    C8 H8B . 0.9600 ?
    C8 H8C . 0.9600 ?
    C9 C10 . 1.515(3) ?
    C9 H9A . 0.9700 ?
    C9 H9B . 0.9700 ?
    C10 H10A . 0.9600 ?
    C10 H10B . 0.9600 ?
    C10 H10C . 0.9600 ?
    O1 C13 . 1.344(2) ?
    O1 H1 . 0.8200 ?
    N1 C15 . 1.381(6) ?
    N1 C18 . 1.434(8) ?
    N1 C21 . 1.521(7) ?
    N2 C11 . 1.285(5) ?
    C11 C12 . 1.464(3) ?
    C11 H11 . 0.9300 ?
    C12 C13 . 1.3900 ?
    C12 C17 . 1.3900 ?
    C13 C14 . 1.3900 ?
    C14 C15 . 1.3900 ?
    C14 C20 . 1.517(4) ?
    C15 C16 . 1.3900 ?
    C16 C17 . 1.3900 ?
    C16 C23 . 1.531(4) ?
    C17 H17A . 0.9300 ?
    C18 C19 . 1.506(5) ?
    C18 H18A . 0.9700 ?
    C18 H18B . 0.9700 ?
    C19 C20 . 1.536(4) ?
    C19 H19A . 0.9700 ?
    C19 H19B . 0.9700 ?
    C20 H20A . 0.9700 ?
    C20 H20B . 0.9700 ?
    C21 C22 . 1.447(9) ?
    C21 H21A . 0.9700 ?
    C21 H21B . 0.9700 ?
    C22 C23 . 1.532(7) ?
    C22 H22A . 0.9700 ?
    C22 H22B . 0.9700 ?
    C23 H23A . 0.9700 ?
    C23 H23B . 0.9700 ?
    O1A C13A . 1.331(11) ?
    O1A H1AA . 0.8200 ?
    N1A C21A . 1.23(4) ?
    N1A C15A . 1.38(2) ?
    N1A C18A . 1.51(3) ?
    N2A C11A . 1.341(16) ?
    C11A C12A . 1.485(12) ?
    C11A H11A . 0.9300 ?
    C12A C13A . 1.3900 ?
    C12A C17A . 1.3900 ?
    C13A C14A . 1.3900 ?
    C14A C15A . 1.3900 ?
    C14A C23A . 1.421(16) ?
    C15A C16A . 1.3900 ?
    C16A C17A . 1.3900 ?
    C16A C20A . 1.571(14) ?
    C17A H17B . 0.9300 ?
    C18A C19A . 1.479(18) ?
    C18A H18C . 0.9700 ?
    C18A H18D . 0.9700 ?
    C19A C20A . 1.568(17) ?
    C19A H19C . 0.9700 ?
    C19A H19D . 0.9700 ?
    C20A H20C . 0.9700 ?
    C20A H20D . 0.9700 ?
    C21A C22A . 1.64(5) ?
    C21A H21C . 0.9700 ?
    C21A H21D . 0.9700 ?
    C22A C23A . 1.56(2) ?
    C22A H22C . 0.9700 ?
    C22A H22D . 0.9700 ?
    C23A H23C . 0.9700 ?
    C23A H23D . 0.9700 ?
loop_
    _geom_angle_atom_site_label_1
    _geom_angle_atom_site_label_2
    _geom_angle_atom_site_label_3
    _geom_angle_site_symmetry_1
    _geom_angle_site_symmetry_3
    _geom_angle
    _geom_angle_publ_flag
    C4 N3 C9 . . 121.33(19) ?
    C4 N3 C7 . . 121.8(2) ?
    C9 N3 C7 . . 116.83(19) ?
    C2 C1 C6 . . 117.3(2) ?
    C2 C1 N2 . . 129.3(3) ?
    C6 C1 N2 . . 113.4(2) ?
    C2 C1 N2A . . 107.8(5) ?
    C6 C1 N2A . . 134.9(5) ?
    C3 C2 C1 . . 121.3(2) ?
    C3 C2 H2A . . 119.3 ?
    C1 C2 H2A . . 119.3 ?
    C2 C3 C4 . . 121.6(2) ?
    C2 C3 H3A . . 119.2 ?
    C4 C3 H3A . . 119.2 ?
    N3 C4 C5 . . 121.9(2) ?
    N3 C4 C3 . . 121.6(2) ?
    C5 C4 C3 . . 116.5(2) ?
    C6 C5 C4 . . 121.1(2) ?
    C6 C5 H5A . . 119.5 ?
    C4 C5 H5A . . 119.5 ?
    C5 C6 C1 . . 122.2(2) ?
    C5 C6 H6A . . 118.9 ?
    C1 C6 H6A . . 118.9 ?
    N3 C7 C8 . . 112.5(2) ?
    N3 C7 H7A . . 109.1 ?
    C8 C7 H7A . . 109.1 ?
    N3 C7 H7B . . 109.1 ?
    C8 C7 H7B . . 109.1 ?
    H7A C7 H7B . . 107.8 ?
    C7 C8 H8A . . 109.5 ?
    C7 C8 H8B . . 109.5 ?
    H8A C8 H8B . . 109.5 ?
    C7 C8 H8C . . 109.5 ?
    H8A C8 H8C . . 109.5 ?
    H8B C8 H8C . . 109.5 ?
    N3 C9 C10 . . 113.1(2) ?
    N3 C9 H9A . . 109.0 ?
    C10 C9 H9A . . 109.0 ?
    N3 C9 H9B . . 109.0 ?
    C10 C9 H9B . . 109.0 ?
    H9A C9 H9B . . 107.8 ?
    C9 C10 H10A . . 109.5 ?
    C9 C10 H10B . . 109.5 ?
    H10A C10 H10B . . 109.5 ?
    C9 C10 H10C . . 109.5 ?
    H10A C10 H10C . . 109.5 ?
    H10B C10 H10C . . 109.5 ?
    C13 O1 H1 . . 109.5 ?
    C15 N1 C18 . . 123.8(4) ?
    C15 N1 C21 . . 119.4(5) ?
    C18 N1 C21 . . 115.1(5) ?
    C11 N2 C1 . . 120.9(3) ?
    N2 C11 C12 . . 120.8(3) ?
    N2 C11 H11 . . 119.6 ?
    C12 C11 H11 . . 119.6 ?
    C13 C12 C17 . . 120.0 ?
    C13 C12 C11 . . 119.86(18) ?
    C17 C12 C11 . . 120.06(18) ?
    O1 C13 C14 . . 117.02(18) ?
    O1 C13 C12 . . 122.97(18) ?
    C14 C13 C12 . . 120.0 ?
    C13 C14 C15 . . 120.0 ?
    C13 C14 C20 . . 120.86(18) ?
    C15 C14 C20 . . 119.03(18) ?
    N1 C15 C14 . . 120.0(3) ?
    N1 C15 C16 . . 120.0(3) ?
    C14 C15 C16 . . 120.0 ?
    C17 C16 C15 . . 120.0 ?
    C17 C16 C23 . . 121.4(2) ?
    C15 C16 C23 . . 118.6(2) ?
    C16 C17 C12 . . 120.0 ?
    C16 C17 H17A . . 120.0 ?
    C12 C17 H17A . . 120.0 ?
    N1 C18 C19 . . 111.4(3) ?
    N1 C18 H18A . . 109.3 ?
    C19 C18 H18A . . 109.3 ?
    N1 C18 H18B . . 109.3 ?
    C19 C18 H18B . . 109.3 ?
    H18A C18 H18B . . 108.0 ?
    C18 C19 C20 . . 108.8(3) ?
    C18 C19 H19A . . 109.9 ?
    C20 C19 H19A . . 109.9 ?
    C18 C19 H19B . . 109.9 ?
    C20 C19 H19B . . 109.9 ?
    H19A C19 H19B . . 108.3 ?
    C14 C20 C19 . . 111.0(2) ?
    C14 C20 H20A . . 109.4 ?
    C19 C20 H20A . . 109.4 ?
    C14 C20 H20B . . 109.4 ?
    C19 C20 H20B . . 109.4 ?
    H20A C20 H20B . . 108.0 ?
    C22 C21 N1 . . 115.2(5) ?
    C22 C21 H21A . . 108.5 ?
    N1 C21 H21A . . 108.5 ?
    C22 C21 H21B . . 108.5 ?
    N1 C21 H21B . . 108.5 ?
    H21A C21 H21B . . 107.5 ?
    C21 C22 C23 . . 108.8(5) ?
    C21 C22 H22A . . 109.9 ?
    C23 C22 H22A . . 109.9 ?
    C21 C22 H22B . . 109.9 ?
    C23 C22 H22B . . 109.9 ?
    H22A C22 H22B . . 108.3 ?
    C16 C23 C22 . . 108.5(3) ?
    C16 C23 H23A . . 110.0 ?
    C22 C23 H23A . . 110.0 ?
    C16 C23 H23B . . 110.0 ?
    C22 C23 H23B . . 110.0 ?
    H23A C23 H23B . . 108.4 ?
    C13A O1A H1AA . . 109.5 ?
    C21A N1A C15A . . 130(3) ?
    C21A N1A C18A . . 111(3) ?
    C15A N1A C18A . . 119.1(16) ?
    C11A N2A C1 . . 119.3(10) ?
    N2A C11A C12A . . 120.5(10) ?
    N2A C11A H11A . . 119.7 ?
    C12A C11A H11A . . 119.7 ?
    C13A C12A C17A . . 120.0 ?
    C13A C12A C11A . . 126.0(8) ?
    C17A C12A C11A . . 113.8(8) ?
    O1A C13A C12A . . 117.8(8) ?
    O1A C13A C14A . . 122.1(8) ?
    C12A C13A C14A . . 120.0 ?
    C15A C14A C13A . . 120.0 ?
    C15A C14A C23A . . 119.5(9) ?
    C13A C14A C23A . . 120.4(9) ?
    N1A C15A C14A . . 117.2(11) ?
    N1A C15A C16A . . 122.6(11) ?
    C14A C15A C16A . . 120.0 ?
    C17A C16A C15A . . 120.0 ?
    C17A C16A C20A . . 121.0(7) ?
    C15A C16A C20A . . 118.9(7) ?
    C16A C17A C12A . . 120.0 ?
    C16A C17A H17B . . 120.0 ?
    C12A C17A H17B . . 120.0 ?
    C19A C18A N1A . . 113.6(13) ?
    C19A C18A H18C . . 108.8 ?
    N1A C18A H18C . . 108.8 ?
    C19A C18A H18D . . 108.8 ?
    N1A C18A H18D . . 108.8 ?
    H18C C18A H18D . . 107.7 ?
    C18A C19A C20A . . 109.0(11) ?
    C18A C19A H19C . . 109.9 ?
    C20A C19A H19C . . 109.9 ?
    C18A C19A H19D . . 109.9 ?
    C20A C19A H19D . . 109.9 ?
    H19C C19A H19D . . 108.3 ?
    C19A C20A C16A . . 108.1(9) ?
    C19A C20A H20C . . 110.1 ?
    C16A C20A H20C . . 110.1 ?
    C19A C20A H20D . . 110.1 ?
    C16A C20A H20D . . 110.1 ?
    H20C C20A H20D . . 108.4 ?
    N1A C21A C22A . . 112(3) ?
    N1A C21A H21C . . 109.2 ?
    C22A C21A H21C . . 109.2 ?
    N1A C21A H21D . . 109.2 ?
    C22A C21A H21D . . 109.2 ?
    H21C C21A H21D . . 107.9 ?
    C23A C22A C21A . . 105(2) ?
    C23A C22A H22C . . 110.6 ?
    C21A C22A H22C . . 110.6 ?
    C23A C22A H22D . . 110.6 ?
    C21A C22A H22D . . 110.6 ?
    H22C C22A H22D . . 108.8 ?
    C14A C23A C22A . . 108.1(14) ?
    C14A C23A H23C . . 110.1 ?
    C22A C23A H23C . . 110.1 ?
    C14A C23A H23D . . 110.1 ?
    C22A C23A H23D . . 110.1 ?
    H23C C23A H23D . . 108.4 ?
loop_
    _geom_torsion_atom_site_label_1
    _geom_torsion_atom_site_label_2
    _geom_torsion_atom_site_label_3
    _geom_torsion_atom_site_label_4
    _geom_torsion_site_symmetry_1
    _geom_torsion_site_symmetry_2
    _geom_torsion_site_symmetry_3
    _geom_torsion_site_symmetry_4
    _geom_torsion
    _geom_torsion_publ_flag
    C6 C1 C2 C3 . . . . -1.2(3) ?
    N2 C1 C2 C3 . . . . 178.0(3) ?
    N2A C1 C2 C3 . . . . 179.9(5) ?
    C1 C2 C3 C4 . . . . -0.6(4) ?
    C9 N3 C4 C5 . . . . 179.8(2) ?
    C7 N3 C4 C5 . . . . 0.9(3) ?
    C9 N3 C4 C3 . . . . 0.2(3) ?
    C7 N3 C4 C3 . . . . -178.7(2) ?
    C2 C3 C4 N3 . . . . -178.5(2) ?
    C2 C3 C4 C5 . . . . 1.9(3) ?
    N3 C4 C5 C6 . . . . 178.9(2) ?
    C3 C4 C5 C6 . . . . -1.5(3) ?
    C4 C5 C6 C1 . . . . -0.2(4) ?
    C2 C1 C6 C5 . . . . 1.5(3) ?
    N2 C1 C6 C5 . . . . -177.8(2) ?
    N2A C1 C6 C5 . . . . -179.9(7) ?
    C4 N3 C7 C8 . . . . 87.5(3) ?
    C9 N3 C7 C8 . . . . -91.5(3) ?
    C4 N3 C9 C10 . . . . 83.4(3) ?
    C7 N3 C9 C10 . . . . -97.6(2) ?
    C2 C1 N2 C11 . . . . -0.4(4) ?
    C6 C1 N2 C11 . . . . 178.8(2) ?
    C1 N2 C11 C12 . . . . 177.4(2) ?
    N2 C11 C12 C13 . . . . 2.7(3) ?
    N2 C11 C12 C17 . . . . -174.1(2) ?
    C17 C12 C13 O1 . . . . 179.2(2) ?
    C11 C12 C13 O1 . . . . 2.4(2) ?
    C17 C12 C13 C14 . . . . 0.0 ?
    C11 C12 C13 C14 . . . . -176.8(2) ?
    O1 C13 C14 C15 . . . . -179.2(2) ?
    C12 C13 C14 C15 . . . . 0.0 ?
    O1 C13 C14 C20 . . . . 4.6(2) ?
    C12 C13 C14 C20 . . . . -176.1(2) ?
    C18 N1 C15 C14 . . . . 4.7(7) ?
    C21 N1 C15 C14 . . . . -159.5(4) ?
    C18 N1 C15 C16 . . . . -174.9(4) ?
    C21 N1 C15 C16 . . . . 20.9(7) ?
    C13 C14 C15 N1 . . . . -179.6(4) ?
    C20 C14 C15 N1 . . . . -3.3(4) ?
    C13 C14 C15 C16 . . . . 0.0 ?
    C20 C14 C15 C16 . . . . 176.2(2) ?
    N1 C15 C16 C17 . . . . 179.6(4) ?
    C14 C15 C16 C17 . . . . 0.0 ?
    N1 C15 C16 C23 . . . . -3.7(4) ?
    C14 C15 C16 C23 . . . . 176.8(3) ?
    C15 C16 C17 C12 . . . . 0.0 ?
    C23 C16 C17 C12 . . . . -176.7(3) ?
    C13 C12 C17 C16 . . . . 0.0 ?
    C11 C12 C17 C16 . . . . 176.8(2) ?
    C15 N1 C18 C19 . . . . 25.3(7) ?
    C21 N1 C18 C19 . . . . -169.9(4) ?
    N1 C18 C19 C20 . . . . -53.5(4) ?
    C13 C14 C20 C19 . . . . 149.3(2) ?
    C15 C14 C20 C19 . . . . -26.9(3) ?
    C18 C19 C20 C14 . . . . 54.4(3) ?
    C15 N1 C21 C22 . . . . 5.9(8) ?
    C18 N1 C21 C22 . . . . -159.6(5) ?
    N1 C21 C22 C23 . . . . -46.1(6) ?
    C17 C16 C23 C22 . . . . 139.8(3) ?
    C15 C16 C23 C22 . . . . -36.9(4) ?
    C21 C22 C23 C16 . . . . 60.4(5) ?
    C2 C1 N2A C11A . . . . -179.7(9) ?
    C6 C1 N2A C11A . . . . 1.6(15) ?
    C1 N2A C11A C12A . . . . 179.0(8) ?
    N2A C11A C12A C13A . . . . 5.3(14) ?
    N2A C11A C12A C17A . . . . -179.6(9) ?
    C17A C12A C13A O1A . . . . 175.5(8) ?
    C11A C12A C13A O1A . . . . -9.7(10) ?
    C17A C12A C13A C14A . . . . 0.0 ?
    C11A C12A C13A C14A . . . . 174.9(10) ?
    O1A C13A C14A C15A . . . . -175.3(9) ?
    C12A C13A C14A C15A . . . . 0.0 ?
    O1A C13A C14A C23A . . . . 2.1(12) ?
    C12A C13A C14A C23A . . . . 177.3(12) ?
    C21A N1A C15A C14A . . . . 11(4) ?
    C18A N1A C15A C14A . . . . -170.4(12) ?
    C21A N1A C15A C16A . . . . -164(3) ?
    C18A N1A C15A C16A . . . . 14(2) ?
    C13A C14A C15A N1A . . . . -175.3(14) ?
    C23A C14A C15A N1A . . . . 7.3(13) ?
    C13A C14A C15A C16A . . . . 0.0 ?
    C23A C14A C15A C16A . . . . -177.4(12) ?
    N1A C15A C16A C17A . . . . 175.1(15) ?
    C14A C15A C16A C17A . . . . 0.0 ?
    N1A C15A C16A C20A . . . . -8.7(15) ?
    C14A C15A C16A C20A . . . . 176.3(9) ?
    C15A C16A C17A C12A . . . . 0.0 ?
    C20A C16A C17A C12A . . . . -176.2(9) ?
    C13A C12A C17A C16A . . . . 0.0 ?
    C11A C12A C17A C16A . . . . -175.4(9) ?
    C21A N1A C18A C19A . . . . -162(3) ?
    C15A N1A C18A C19A . . . . 19(2) ?
    N1A C18A C19A C20A . . . . -54.2(16) ?
    C18A C19A C20A C16A . . . . 57.0(13) ?
    C17A C16A C20A C19A . . . . 149.1(8) ?
    C15A C16A C20A C19A . . . . -27.1(11) ?
    C15A N1A C21A C22A . . . . 10(5) ?
    C18A N1A C21A C22A . . . . -169(2) ?
    N1A C21A C22A C23A . . . . -44(4) ?
    C15A C14A C23A C22A . . . . -42.8(15) ?
    C13A C14A C23A C22A . . . . 139.8(12) ?
    C21A C22A C23A C14A . . . . 58(2) ?
loop_
    _geom_hbond_atom_site_label_D
    _geom_hbond_atom_site_label_H
    _geom_hbond_atom_site_label_A
    _geom_hbond_site_symmetry_A
    _geom_hbond_distance_DH
    _geom_hbond_distance_HA
    _geom_hbond_distance_DA
    _geom_hbond_angle_DHA
    O1 H1 N2 . 0.82 1.83 2.557(4) 147
    C7 H7A Cg1 4_575 0.97 2.79 3.574(3) 138
    C20 H20B Cg1 3_676 0.97 2.62 3.521(3) 154
_shelx_hkl_file
;
   2   0   0   38.13    2.87
   2   0   0   35.68    2.89
  -2   0   0   39.29    2.87
  -2   0   0   41.66    2.89
   3   0   0  181.68   14.04
   3   0   0  171.74   14.06
  -3   0   0  203.33   14.05
  -3   0   0  209.11   14.07
   4   0   0   14.61    1.26
  -4   0   0   17.90    1.29
  -4   0   0   16.91    1.27
   4   0   0   14.02    1.29
   5   0   0  129.78   10.55
  -5   0   0  158.56   10.51
   5   0   0  138.55   10.50
  -6   0   0   17.97    1.38
   6   0   0   15.19    1.35
  -6   0   0   19.21    1.42
   6   0   0   12.95    1.44
   7   0   0  115.92    8.80
   7   0   0  114.70    8.67
   8   0   0    5.83    0.79
   8   0   0    5.80    0.67
   9   0   0   14.96    1.28
   9   0   0   13.50    1.42
  10   0   0    3.65    0.59
  10   0   0    2.82    0.72
  11   0   0    4.73    0.65
  11   0   0    3.40    0.73
  12   0   0    4.34    0.68
  12   0   0    3.68    0.85
  13   0   0    2.37    0.97
  13   0   0    2.23    0.66
  14   0   0    1.94    1.06
  14   0   0    1.73    0.74
  15   0   0    2.38    1.30
  -1  -1   0   99.31    7.36
  -1  -1   0  105.53    7.36
   1  -1   0   97.17    7.41
   1  -1   0   95.97    7.34
  -1   1   0  101.88    7.41
   1   1   0  100.97    7.36
   1   1   0  102.08    7.36
  -1   1   0   97.92    7.34
  -2  -1   0    2.76    0.29
   2  -1   0    2.86    0.25
  -2  -1   0    2.75    0.25
   2  -1   0    2.40    0.38
   2   1   0    2.66    0.30
  -2   1   0    3.03    0.36
  -2   1   0    2.91    0.28
   2   1   0    2.99    0.30
   2   1   0    2.70    0.24
   3  -1   0   15.12    1.39
   3  -1   0   15.45    1.28
  -3  -1   0   18.38    1.28
  -3  -1   0   16.66    1.32
   3   1   0   17.07    1.28
  -3   1   0   17.90    1.30
   3   1   0   16.07    1.32
   4  -1   0    0.57    0.27
   4  -1   0    0.14    0.15
   4   1   0    0.15    0.13
  -4   1   0    0.34    0.24
  -4   1   0    0.15    0.17
   4   1   0    0.14    0.17
   5  -1   0    0.22    0.26
   5  -1   0    0.29    0.19
   5   1   0    0.12    0.17
  -6  -1   0   45.38    3.36
   6  -1   0   41.73    3.31
  -6   1   0   47.57    3.33
   6   1   0   39.66    3.34
   7  -1   0   31.51    2.20
   7  -1   0   24.95    2.31
   7   1   0   27.96    2.19
   7   1   0   25.71    2.21
   8  -1   0    4.51    0.77
  -8   1   0    7.12    0.87
   8   1   0    5.47    0.68
   8   1   0    5.13    0.68
   9  -1   0    6.44    0.89
   9  -1   0    6.35    0.72
   9   1   0    5.91    0.82
   9   1   0    6.63    0.76
  10  -1   0    0.90    0.36
  10  -1   0    2.61    0.71
  10   1   0    1.55    0.46
  10   1   0    1.15    0.49
  11  -1   0    0.38    0.40
  12  -1   0    1.97    0.50
  12  -1   0    2.00    0.79
  12   1   0    2.03    0.59
  12   1   0    1.03    0.72
  13  -1   0    2.12    0.97
  13  -1   0    1.76    0.60
  13   1   0    0.01    0.81
  13   1   0    0.37    0.58
  14  -1   0    1.78    1.08
  14   1   0    1.85    1.04
  14   1   0    0.07    0.69
  15  -1   0    1.81    1.29
  15   1   0    0.88    1.19
   0  -2   0  723.00   52.44
   0  -2   0  696.28   52.36
   0   2   0  748.33   52.44
   0   2   0  706.73   52.40
   0   2   0  709.64   52.36
  -1  -2   0  593.21   42.91
   1  -2   0  579.88   42.99
  -1  -2   0  539.71   42.93
  -1  -2   0  596.97   42.90
   1  -2   0  570.18   42.92
  -1   2   0  609.99   43.00
  -1   2   0  590.99   42.92
   1   2   0  606.58   42.91
   1   2   0  582.35   42.93
   1   2   0  583.10   42.94
   1   2   0  603.90   42.90
   2  -2   0  149.60   11.16
  -2  -2   0  135.53   11.20
   2  -2   0  153.43   11.32
  -2  -2   0  159.39   11.22
  -2   2   0  158.38   11.31
   2   2   0  148.48   11.19
  -2   2   0  158.59   11.17
   2   2   0  154.48   11.22
   2   2   0  154.87   11.21
  -3  -2   0   19.64    1.50
   3  -2   0   18.64    1.62
   3  -2   0   18.93    1.42
  -3  -2   0   16.70    1.45
  -3   2   0   19.43    1.62
   3   2   0   18.95    1.49
  -3   2   0   18.83    1.43
   3   2   0   19.59    1.43
   3   2   0   18.99    1.50
  -4  -2   0    1.22    0.20
   4  -2   0    1.09    0.18
  -4  -2   0    1.24    0.29
   4  -2   0    1.02    0.40
   4   2   0    1.30    0.29
   4   2   0    1.15    0.29
  -4   2   0    1.69    0.25
   4   2   0    1.35    0.19
  -4   2   0    1.34    0.44
   5  -2   0   69.72    5.08
   5  -2   0   59.13    5.26
  -5  -2   0   72.92    5.17
  -5  -2   0   73.72    5.10
   5   2   0   69.03    5.16
   5   2   0   73.75    5.10
   5   2   0   60.52    5.14
   6  -2   0   35.80    2.76
  -6  -2   0   41.37    2.79
   6  -2   0   31.20    2.96
   6   2   0   33.45    2.83
   6   2   0   39.70    2.81
   7  -2   0    4.04    0.52
   7  -2   0    3.62    0.69
   7   2   0    3.66    0.49
   7   2   0    4.62    0.57
  -7   2   0    6.30    0.73
   8  -2   0   27.38    2.58
   8  -2   0   32.03    2.35
   8   2   0   30.30    2.44
   8   2   0   29.99    2.41
   9  -2   0    2.32    0.62
   9  -2   0    2.29    0.34
   9   2   0    1.37    0.41
  -9   2   0    3.36    0.78
   9   2   0    2.46    0.44
  10  -2   0    1.41    0.33
  10  -2   0    2.16    0.77
  10   2   0    1.63    0.48
  10   2   0    2.02    0.48
  11  -2   0    4.01    0.62
  11  -2   0    3.76    0.91
  11   2   0    5.05    0.71
  11   2   0    3.12    0.65
  12  -2   0    0.76    0.40
  12   2   0    0.30    0.63
  13  -2   0    1.46    1.00
  13   2   0    0.98    0.64
  14   2   0    0.20    0.77
  15  -2   0    1.19    1.44
  15   2   0    1.75    1.21
   0  -3   0    0.36    0.15
   0  -3   0    0.41    0.30
   0   3   0    0.35    0.26
   0   3   0    0.25    0.14
   0   3   0    0.31    0.42
   0   3   0    0.18    0.13
  -1  -3   0   78.61    5.82
   1  -3   0   75.22    5.95
  -1  -3   0   88.51    5.93
   1  -3   0   78.69    5.79
   1   3   0   79.68    5.83
   1   3   0   79.39    5.89
  -1   3   0   81.53    5.79
   1   3   0   76.47    5.81
   1   3   0   72.73    5.89
  -1   3   0   73.06    5.93
  -2  -3   0    0.96    0.24
   2  -3   0    0.49    0.14
  -2  -3   0    0.64    0.21
  -2  -3   0    0.76    0.25
   2  -3   0    0.72    0.36
  -2   3   0    0.48    0.37
   2   3   0    0.27    0.19
  -2   3   0    0.56    0.14
   2   3   0    0.55    0.22
   2   3   0    0.70    0.31
   2   3   0    0.63    0.20
  -3  -3   0    0.39    0.25
   3  -3   0    0.92    0.15
  -3  -3   0    0.46    0.22
   3  -3   0    0.20    0.39
   3   3   0    0.57    0.25
   3   3   0    0.65    0.16
  -3   3   0    0.64    0.46
  -3   3   0    0.59    0.16
   3   3   0    0.63    0.24
  -4  -3   0    0.19    0.22
   4  -3   0    0.30    0.13
   4   3   0    0.24    0.22
   4   3   0    0.22    0.12
  -4   3   0    0.17    0.18
   5  -3   0    5.38    0.48
   5  -3   0    5.33    0.78
  -5  -3   0    4.10    0.58
   5   3   0    5.69    0.49
   5   3   0    4.66    0.66
  -5   3   0    6.13    0.59
  -6  -3   0    0.81    0.29
   6  -3   0    1.39    0.48
   6  -3   0    1.26    0.22
   6   3   0    1.29    0.24
   6   3   0    1.08    0.30
  -6   3   0    1.05    0.34
   7  -3   0    1.28    0.50
   7  -3   0    1.94    0.28
   7   3   0    1.26    0.25
   7   3   0    1.88    0.40
  -7   3   0    2.09    0.46
   8  -3   0   12.71    1.03
   8  -3   0    9.65    1.34
   8   3   0   11.67    1.08
   8   3   0   13.15    1.19
   9  -3   0    0.25    0.59
   9  -3   0    0.33    0.31
   9   3   0    0.07    0.38
  -9   3   0    0.03    0.58
  10  -3   0    0.17    0.79
  10  -3   0    0.28    0.26
  10   3   0    0.67    0.44
  10   3   0    0.53    0.45
  11  -3   0    0.44    0.31
  11   3   0    1.30    0.53
  11   3   0    0.17    0.53
  12  -3   0    0.23    1.04
  12   3   0    0.66    0.64
  12   3   0    1.64    0.65
  13  -3   0    0.35    1.19
  13   3   0    0.48    1.34
  13   3   0    0.33    0.66
  14  -3   0    1.02    1.34
   0  -4   0    6.94    0.88
   0  -4   0    7.21    0.65
   0   4   0    6.89    0.62
   0   4   0    5.64    0.79
   0   4   0    6.16    0.89
   0   4   0    6.72    0.65
  -1  -4   0    9.82    0.99
   1  -4   0    8.68    1.04
   1  -4   0    8.19    0.72
  -1  -4   0    7.69    0.77
  -1   4   0    8.94    1.05
   1   4   0    7.76    0.77
   1   4   0    6.57    0.93
   1   4   0    8.91    0.78
  -1   4   0    8.33    0.74
   1   4   0    8.49    0.93
  -1   4   0    8.30    0.72
   2  -4   0    0.12    0.15
  -2  -4   0    0.22    0.17
   2   4   0    0.05    0.24
   2   4   0    0.19    0.39
   2   4   0    0.08    0.17
  -2   4   0    0.09    0.15
   3  -4   0    3.26    0.39
   3  -4   0    2.86    0.58
  -3  -4   0    3.24    0.53
  -3   4   0    3.24    0.40
   3   4   0    4.09    0.66
   3   4   0    3.95    0.47
   3   4   0    4.00    0.44
   4  -4   0    0.00    0.15
  -4  -4   0    0.14    0.33
   4   4   0    0.20    0.24
   4   4   0    0.47    0.52
   4   4   0    0.10    0.16
  -4   4   0    0.25    0.20
   5  -4   0    0.18    0.17
  -5   4   0    0.04    0.26
   5   4   0    0.16    0.28
   5   4   0    0.16    0.16
   6  -4   0    1.08    0.22
   6  -4   0    1.16    0.58
  -6  -4   0    0.55    0.45
  -6   4   0    1.27    0.38
   6   4   0    1.04    0.19
   6   4   0    0.47    0.33
   8  -4   0    2.72    0.42
   8  -4   0    2.15    0.75
   8   4   0    2.36    0.54
   8   4   0    2.56    0.45
  -8   4   0    3.12    0.64
   9  -4   0   13.80    1.90
   9  -4   0   17.60    1.31
   9   4   0   16.84    1.57
   9   4   0   14.29    1.40
  10  -4   0    0.28    0.34
  11  -4   0    4.50    1.21
  11   4   0    3.20    0.69
  12  -4   0    0.05    1.21
  12   4   0    0.30    0.66
  12   4   0    1.30    0.70
  13   4   0    0.27    1.35
  13   4   0    1.28    0.76
  14   4   0    2.64    1.11
  -1  -5   0    0.29    0.20
  -1  -5   0    0.06    0.59
   1   5   0    0.17    0.20
  -1   5   0    0.31    0.23
  -2  -5   0    0.10    0.22
   2   5   0    0.02    0.22
  -2   5   0    0.11    0.22
   2   5   0    0.18    0.33
  -2   5   0    0.02    0.22
   3  -5   0    0.19    0.53
   3   5   0    0.17    0.56
   3   5   0    0.44    0.26
  -3   5   0    0.11    0.22
   3   5   0    0.61    0.29
   4  -5   0    1.08    0.56
  -4  -5   0    0.04    0.47
   4  -5   0    0.31    0.22
   4   5   0    0.44    0.30
  -4   5   0    0.38    0.25
   5  -5   0    0.12    0.62
   5  -5   0    0.39    0.23
  -5   5   0    0.84    0.34
   5   5   0    1.08    0.35
   5   5   0    0.61    0.18
   6  -5   0    0.55    0.24
   6  -5   0    0.50    0.66
   6   5   0    0.17    0.39
   6   5   0    0.42    0.17
   7  -5   0    0.46    0.71
   7  -5   0    0.27    0.25
  -7   5   0    0.04    0.50
   8  -5   0    1.72    0.77
   8  -5   0    2.78    0.38
   8   5   0    1.99    0.36
   8   5   0    2.33    0.58
   9  -5   0    1.28    0.33
   9   5   0    0.67    0.35
   9   5   0    0.30    0.50
  10   5   0    0.72    0.45
  11  -5   0    0.45    1.14
  11   5   0    0.22    0.72
  11   5   0    0.20    0.54
  12   5   0    0.24    0.69
   0  -6   0    1.31    0.28
   0  -6   0    0.98    0.50
   0   6   0    1.01    0.27
   0   6   0    0.13    0.43
  -1  -6   0    0.37    0.47
   1  -6   0    0.18    0.25
  -1  -6   0    0.22    0.36
  -1   6   0    0.33    0.42
  -1   6   0    0.48    0.23
   1   6   0    0.00    0.40
   1   6   0    0.30    0.25
   2  -6   0    2.48    0.37
   2  -6   0    3.80    0.80
   2   6   0    2.81    0.52
  -2   6   0    2.56    0.37
   2   6   0    2.71    0.44
   3  -6   0    3.38    0.79
   3  -6   0    3.25    0.44
   3   6   0    3.11    0.52
   3   6   0    4.65    0.64
  -3   6   0    3.33    0.43
   4  -6   0    1.66    0.80
  -4   6   0    1.64    0.41
  -4   6   0    2.04    0.34
   4   6   0    1.93    0.45
   4   6   0    1.96    0.34
   5  -6   0    2.22    0.78
   5   6   0    1.65    0.29
  -5   6   0    0.76    0.41
   5   6   0    1.54    0.45
   6  -6   0    5.34    0.61
   6  -6   0    3.28    0.91
   6   6   0    4.53    0.53
   6   6   0    4.73    0.78
   7  -6   0    0.52    0.76
   7  -6   0    0.67    0.32
   7   6   0    0.21    0.48
   7   6   0    0.19    0.23
   8   6   0    0.79    0.29
   9  -6   0   -0.24    0.96
   9   6   0    0.13    0.34
   9   6   0   -0.54    0.63
  10  -6   0   -1.23    1.21
  10   6   0    0.66    0.76
  10   6   0   -0.06    0.48
  11  -6   0   -1.02    1.28
  11   6   0   -0.88    0.84
  11   6   0    1.17    0.85
  12  -6   0   -0.45    1.37
  12   6   0    2.37    0.91
   0  -7   0    0.20    0.32
   0  -7   0    1.39    0.67
   0   7   0    0.85    0.31
   0   7   0    0.58    0.54
   1  -7   0    3.18    0.49
   1  -7   0    3.22    0.78
  -1   7   0    2.56    0.42
   1   7   0    2.74    0.47
   1   7   0    3.07    0.65
  -1   7   0    2.94    0.64
   2  -7   0    2.86    0.80
   2  -7   0    1.65    0.35
   2   7   0    2.18    0.45
   2   7   0    1.43    0.52
  -2   7   0    2.11    0.39
  -2   7   0    2.04    0.62
   3  -7   0    0.92    0.31
   3  -7   0    1.72    0.80
   3   7   0    1.83    0.45
   3   7   0    0.77    0.40
  -3   7   0    0.79    0.29
   4  -7   0   -0.64    0.82
   4  -7   0    0.33    0.28
  -4   7   0    0.32    0.25
   4   7   0    1.13    0.36
   4   7   0   -0.17    0.47
   5  -7   0    0.58    0.89
   5  -7   0   -0.09    0.27
  -5   7   0   -0.15    0.26
   5   7   0    0.45    0.44
   5   7   0   -0.09    0.28
   6  -7   0    1.99    1.03
   6  -7   0    1.49    0.33
   6   7   0    1.50    0.33
   6   7   0    1.73    0.69
  -6   7   0    1.47    0.32
   7  -7   0   -0.14    0.93
   7   7   0    0.74    0.28
   7   7   0   -0.39    0.53
   8  -7   0    0.54    1.29
   8   7   0    0.22    0.34
   8   7   0    0.64    0.68
   9  -7   0    2.64    1.32
   9   7   0   -0.15    0.45
   9   7   0   -1.25    0.73
  10  -7   0    2.59    1.55
  10   7   0    1.15    0.86
  11  -7   0    0.77    1.60
  11   7   0    0.95    0.99
   0  -8   0    1.51    0.82
   0   8   0    2.39    0.73
   0   8   0    1.87    0.46
   1  -8   0    0.77    0.84
   1  -8   0    1.07    0.42
  -1   8   0    1.98    0.71
   1   8   0    1.38    0.42
   1   8   0    0.74    0.60
  -1   8   0    1.27    0.42
   2  -8   0   10.17    1.06
   2  -8   0   11.63    1.63
   2   8   0   10.94    1.17
  -2   8   0    9.72    1.02
  -2   8   0    9.99    1.41
   2   8   0   10.24    1.29
   3  -8   0    3.65    1.08
   3  -8   0    4.37    0.65
   3   8   0    2.82    0.61
  -3   8   0    3.04    0.49
   3   8   0    3.83    0.64
  -3   8   0    2.21    0.81
   4  -8   0    0.81    0.40
   4  -8   0    1.19    1.02
   4   8   0    1.59    0.44
  -4   8   0   -0.04    0.34
   4   8   0    0.40    0.79
   5  -8   0    0.83    0.40
  -5   8   0    0.03    0.35
   5   8   0   -0.21    0.60
   5   8   0    0.09    0.39
   6  -8   0   -1.53    1.01
   6   8   0   -0.11    0.67
   6   8   0    0.43    0.36
   7  -8   0    0.70    1.35
   7   8   0    0.38    0.44
   7   8   0    0.15    0.71
   8  -8   0    0.24    1.32
   8   8   0   -0.10    0.80
   9  -8   0    2.06    1.73
   9   8   0    2.30    0.95
  10  -8   0    2.19    1.94
  10   8   0    2.70    1.08
   0   9   0    0.11    0.47
   0   9   0   -0.03    0.72
   1  -9   0   -0.16    0.94
   1   9   0    0.96    0.73
  -1   9   0   -0.26    0.81
  -1   9   0    1.61    0.49
   1   9   0    1.01    0.51
   2  -9   0    0.27    1.05
  -2   9   0    1.94    0.88
  -2   9   0    2.47    0.53
   2   9   0    1.91    0.63
   2   9   0    1.98    0.71
   3  -9   0    0.65    1.87
   3   9   0    0.11    0.62
  -3   9   0    0.47    0.47
  -3   9   0    0.07    0.98
   3   9   0    0.05    0.60
   4  -9   0   -0.19    1.25
   4   9   0    1.50    0.58
  -4   9   0    0.24    0.91
   4   9   0    0.54    0.62
   5  -9   0    1.00    1.33
   5   9   0    0.56    0.68
   6  -9   0    1.13    1.54
   6   9   0   -0.08    0.76
   7  -9   0   -1.33    1.47
   7   9   0    2.05    0.90
   8  -9   0   -0.23    1.68
   8   9   0    0.21    0.99
   0  10   0    4.18    0.83
   0  10   0    2.39    1.17
   1 -10   0    0.95    1.28
   1  10   0    0.15    0.84
   1  10   0    0.33    0.66
  -1  10   0    0.55    0.78
  -1  10   0    1.36    0.98
   2 -10   0   -1.62    1.23
  -2  10   0    0.65    0.60
   2  10   0   -1.36    0.77
  -2  10   0    0.17    1.06
   2  10   0    1.19    0.68
   3 -10   0   -0.34    1.37
   3  10   0   -0.45    0.78
  -3  10   0   -0.67    1.02
   4 -10   0    1.84    1.53
  -4  10   0    1.89    1.15
   4  10   0   -0.76    0.81
   5 -10   0    0.03    1.59
  -5  10   0   -0.72    1.21
   5  10   0   -0.69    0.82
  15   0  -1   -0.15    1.21
  15   0  -1   -1.60    1.16
  14   0  -1    0.95    1.04
  14   0  -1   -1.03    0.64
  13   0  -1   -0.07    0.84
  13   0  -1   -0.76    0.57
  12   0  -1   -0.07    0.49
  12   0  -1   -0.06    0.68
  11   0  -1    0.07    0.55
  11   0  -1   -0.03    0.41
  10   0  -1   -0.93    0.38
  10   0  -1    0.40    0.50
   9   0  -1   -0.20    0.42
   9   0  -1   -0.26    0.30
   8   0  -1   -0.45    0.26
   8   0  -1   -0.21    0.33
   7   0  -1   -0.12    0.27
  -7   0   1   -0.16    0.41
   7   0  -1    0.13    0.23
   6   0  -1   -0.15    0.28
  -6   0   1   -0.05    0.31
  -6   0   1   -0.08    0.25
   6   0  -1    0.33    0.26
   5   0  -1    0.20    0.23
   5   0  -1   -0.02    0.19
  -5   0   1   -0.26    0.24
  -5   0   1    0.14    0.24
  -4   0   1   -0.19    0.19
   4   0  -1   -0.06    0.16
   4   0  -1    0.20    0.17
  -4   0   1   -0.01    0.18
  -3   0   1   -0.07    0.12
   3   0  -1    0.13    0.14
   3   0  -1    0.05    0.12
  -3   0   1    0.03    0.14
   2   0  -1   -0.03    0.09
  -2   0   1    0.01    0.09
  -2   0   1   -0.01    0.09
   2   0  -1    0.00    0.08
   1   0   1   -0.07    0.04
   1   0   1   -0.17    0.03
  -1   0  -1   -0.17    0.03
  -2   0  -1   -0.06    0.07
   2   0   1    0.04    0.07
   2   0   1   -0.02    0.07
  -2   0  -1   -0.03    0.07
   3   0   1   -0.06    0.10
   3   0   1    0.02    0.12
  -3   0  -1   -0.05    0.10
  -3   0  -1    0.10    0.11
   4   0   1    0.11    0.15
  -4   0  -1   -0.10    0.13
  -4   0  -1   -0.26    0.14
   4   0   1   -0.12    0.14
   5   0   1   -0.19    0.18
   5   0   1   -0.07    0.18
  -5   0  -1   -0.29    0.20
  -5   0  -1    0.03    0.19
  -6   0  -1    0.12    0.28
   6   0   1    0.03    0.22
   6   0   1   -0.14    0.20
   7   0   1    0.28    0.27
  -7   0  -1   -0.26    0.34
   7   0   1   -0.41    0.25
   8   0   1    0.02    0.25
   8   0   1    0.27    0.32
   9   0   1    0.09    0.37
   9   0   1   -0.53    0.30
  10   0   1   -0.12    0.50
  10   0   1   -0.59    0.35
  11   0   1   -0.45    0.42
  11   0   1   -0.15    0.54
  12   0   1   -0.42    0.50
  12   0   1    0.00    0.72
  13   0   1    1.30    0.83
  13   0   1   -0.19    0.56
  14   0   1   -0.14    0.65
  14   0   1    0.02    0.96
  15   0   1    1.16    1.26
  15  -1  -1    1.01    1.36
  15   1  -1   -0.36    1.15
  15   1  -1    0.16    0.82
  14  -1  -1    2.66    1.16
  14  -1  -1    1.47    0.68
  14   1  -1    1.63    0.97
  14   1  -1    1.53    0.71
  13  -1  -1    1.65    0.56
  13  -1  -1    1.60    0.94
  13   1  -1    1.06    0.63
  12  -1  -1    6.33    0.87
  12  -1  -1    6.48    1.14
  12   1  -1    4.14    0.77
  12   1  -1    5.55    0.99
  11  -1  -1    0.93    0.41
  11  -1  -1    1.42    0.70
  11   1  -1    0.59    0.43
  11   1  -1    0.87    0.60
  10  -1  -1    0.22    0.31
  10  -1  -1    0.07    0.49
  10   1  -1    0.26    0.41
  10   1  -1    0.05    0.46
   9  -1  -1    0.38    0.29
   9  -1  -1   -0.09    0.42
   9   1  -1   -0.25    0.33
   9   1  -1   -0.07    0.35
   8  -1  -1    0.98    0.29
   8  -1  -1    0.89    0.40
   8   1  -1    1.72    0.35
   8   1  -1    1.00    0.33
   7  -1  -1    9.34    0.84
   7  -1  -1    7.61    0.87
   7   1  -1    7.74    0.79
   7   1  -1    7.18    0.79
   6  -1  -1    0.90    0.32
   6  -1  -1    1.46    0.32
  -6  -1   1    1.98    0.44
  -6  -1   1    1.27    0.27
  -6   1   1    1.74    0.40
   6   1  -1    1.20    0.30
   6   1  -1    1.10    0.34
   5  -1  -1  116.40    8.86
   5  -1  -1  109.23    8.98
  -5  -1   1  132.08    8.92
  -5   1   1  136.82    8.89
   5   1  -1  108.09    8.88
  -5   1   1  127.46    8.98
   5   1  -1  110.30    8.89
   4  -1  -1   26.66    2.04
  -4  -1   1   27.58    2.08
   4  -1  -1   24.27    2.14
   4   1  -1   26.25    2.07
  -4   1   1   26.47    2.13
   4   1  -1   25.73    2.04
  -4   1   1   29.62    2.06
  -3  -1   1    6.50    0.56
  -3  -1   1    6.67    0.48
   3  -1  -1    5.31    0.63
   3  -1  -1    5.23    0.50
   3   1  -1    5.74    0.49
  -3   1   1    5.64    0.52
  -3   1   1    5.94    0.63
   3   1  -1    5.20    0.54
   2  -1  -1   10.55    0.97
  -2  -1   1   12.03    0.86
  -2  -1   1   11.46    0.91
   2  -1  -1   11.20    0.88
  -2   1   1   11.00    0.98
  -2   1   1   11.53    0.89
   2   1  -1   12.29    0.87
   2   1  -1   10.96    0.91
   1  -1  -1   85.26    6.25
  -1  -1   1   89.04    6.19
   1  -1  -1   83.64    6.16
  -1  -1   1   76.22    6.16
   1   1  -1   83.08    6.18
  -1   1   1   87.20    6.17
   0  -1   1  142.81   10.68
   0  -1  -1  151.56   10.72
   0  -1  -1  136.54   10.71
   0   1   1  146.59   10.71
   0   1   1  151.73   10.67
   0   1  -1  144.82   10.68
  -1  -1  -1  272.80   22.59
  -1  -1  -1  320.70   22.59
   1  -1   1  310.35   22.63
  -1   1  -1  312.62   22.62
   1   1   1  318.77   22.59
   1   1   1  311.48   22.58
  -1   1  -1  309.55   22.56
   2  -1   1  865.21   67.55
  -2  -1  -1  900.90   67.57
  -2  -1  -1  875.46   67.55
  -2  -1  -1  966.06   67.53
   2   1   1  896.80   67.57
  -2   1  -1 1000.00   67.51
   2   1   1  900.16   67.57
  -2   1  -1  989.24   67.55
   2   1   1  922.61   67.51
  -3  -1  -1   15.57    1.22
  -3  -1  -1   16.37    1.19
   3  -1   1   15.51    1.18
   3  -1   1   14.14    1.28
  -3   1  -1   16.47    1.28
   3   1   1   13.77    1.22
  -3   1  -1   17.39    1.19
   3   1   1   14.39    1.21
   3   1   1   15.78    1.19
  -4  -1  -1   39.14    2.64
   4  -1   1   29.94    2.73
  -4  -1  -1   36.15    2.67
   4  -1   1   35.35    2.64
   4   1   1   34.26    2.65
   4   1   1   33.09    2.67
  -4   1  -1   37.95    2.64
   4   1   1   32.54    2.66
  -4   1  -1   36.99    2.73
   5  -1   1    3.17    0.57
  -5  -1  -1    5.28    0.46
  -5  -1  -1    5.07    0.56
   5  -1   1    4.57    0.50
   5   1   1    4.22    0.52
   5   1   1    4.94    0.54
   5   1   1    4.11    0.49
  -5   1  -1    5.09    0.51
  -5   1  -1    5.31    0.66
   6  -1   1   31.50    3.01
   6  -1   1   40.23    2.92
  -6  -1  -1   40.28    2.97
  -6   1  -1   44.56    2.93
   6   1   1   33.28    2.99
   6   1   1   38.57    2.95
   7  -1   1    1.94    0.44
   7  -1   1    1.89    0.38
  -7   1  -1    3.20    0.47
   7   1   1    2.37    0.39
   7   1   1    1.88    0.35
   8  -1   1   35.22    2.47
   8  -1   1   26.93    2.58
   8   1   1   29.03    2.49
   8   1   1   32.33    2.46
   9  -1   1    4.70    0.61
   9  -1   1    4.28    0.76
   9   1   1    4.49    0.64
   9   1   1    4.78    0.73
  10  -1   1    0.26    0.34
  10  -1   1   -0.07    0.53
  10   1   1    0.74    0.47
  10   1   1    1.19    0.42
  11  -1   1    1.79    0.68
  11  -1   1    1.16    0.42
  11   1   1    0.89    0.45
  11   1   1    0.08    0.57
  12  -1   1    0.25    0.44
  12   1   1    0.79    0.64
  12   1   1    0.10    0.51
  13  -1   1   -1.87    0.88
  13  -1   1    0.82    0.53
  13   1   1   -0.96    0.80
  13   1   1   -0.60    0.59
  14  -1   1    0.62    1.09
  14   1   1   -0.76    0.98
  14   1   1    0.10    0.71
  15  -1   1    1.81    1.33
  15   1   1    1.76    1.18
  15   1   1    0.45    0.85
  15  -2  -1    2.00    1.52
  15   2  -1   -0.43    1.23
  15   2  -1    1.28    0.91
  14  -2  -1    0.83    1.24
  14   2  -1    1.51    0.83
  14   2  -1    0.35    1.00
  13  -2  -1   -1.10    0.94
  13  -2  -1    0.18    0.49
  13   2  -1    0.23    0.63
  13   2  -1   -1.04    0.79
  12  -2  -1    1.86    0.94
  12  -2  -1    1.48    0.44
  12   2  -1   -0.06    0.57
  12   2  -1    0.94    0.66
  11  -2  -1    0.73    0.39
  11  -2  -1    0.88    0.76
  11   2  -1    0.63    0.52
  11   2  -1    0.46    0.49
  10  -2  -1    2.73    0.76
  10  -2  -1    2.77    0.43
  10   2  -1    2.87    0.53
  10   2  -1    2.33    0.54
   9  -2  -1    4.06    0.83
   9  -2  -1    3.21    0.49
   9   2  -1    4.57    0.66
   9   2  -1    3.32    0.56
   8  -2  -1    0.14    0.29
   8  -2  -1    0.54    0.48
   8   2  -1    0.45    0.31
   8   2  -1    0.32    0.26
  -8   2   1    0.15    0.49
   7  -2  -1    3.24    0.51
   7  -2  -1    3.78    0.70
   7   2  -1    3.96    0.54
  -7   2   1    4.44    0.59
   7   2  -1    2.85    0.47
  -6  -2   1    1.87    0.28
   6  -2  -1    1.88    0.46
   6  -2  -1    1.51    0.30
   6   2  -1    1.87    0.33
   6   2  -1    1.44    0.30
  -6   2   1    2.05    0.41
  -5  -2   1   35.10    2.66
   5  -2  -1   31.40    2.55
  -5  -2   1   35.84    2.56
  -5   2   1   37.76    2.61
   5   2  -1   33.60    2.57
   5   2  -1   29.50    2.61
  -4  -2   1   70.94    5.10
  -4  -2   1   67.26    5.02
   4  -2  -1   63.71    5.21
   4  -2  -1   67.75    5.02
   4   2  -1   70.61    5.02
  -4   2   1   66.30    5.20
   4   2  -1   66.01    5.09
  -4   2   1   69.68    5.04
   3  -2  -1   82.87    6.82
   3  -2  -1   88.65    6.64
  -3  -2   1   81.08    6.65
  -3  -2   1   96.04    6.71
   3   2  -1   91.04    6.71
   3   2  -1   93.70    6.63
   3   2  -1   96.77    6.71
  -3   2   1   91.69    6.82
  -3   2   1   91.18    6.66
  -2  -2   1    1.24    0.20
  -2  -2   1    1.84    0.26
   2  -2  -1    1.79    0.38
   2  -2  -1    1.44    0.18
   2   2  -1    1.16    0.17
  -2   2   1    1.25    0.36
   2   2  -1    1.81    0.26
  -2   2   1    1.50    0.19
   2   2  -1    1.93    0.27
  -1  -2   1    4.04    0.42
   1  -2  -1    5.08    0.59
  -1  -2   1    4.77    0.47
   1  -2  -1    4.31    0.39
   1   2  -1    4.31    0.42
   1   2  -1    4.42    0.42
  -1   2   1    4.57    0.39
  -1   2   1    4.62    0.57
   1   2  -1    4.27    0.43
   1   2  -1    4.66    0.46
   0  -2  -1  187.31   13.43
   0  -2   1  182.62   13.33
   0  -2   1  177.40   13.40
   0  -2   1  183.09   13.33
   0  -2  -1  179.74   13.34
   0   2   1  174.25   13.41
   0   2  -1  185.08   13.33
   0   2   1  183.68   13.33
   0   2  -1  182.34   13.33
   0   2   1  184.24   13.43
   0   2  -1  181.76   13.39
   1  -2   1    3.91    0.51
  -1  -2  -1    4.52    0.42
   1  -2   1    4.38    0.37
  -1  -2  -1    3.75    0.45
   1   2   1    4.12    0.40
  -1   2  -1    4.01    0.51
   1   2   1    4.53    0.50
  -1   2  -1    4.33    0.36
   1   2   1    4.36    0.41
   1   2   1    3.95    0.45
  -1   2  -1    4.40    0.37
  -2  -2  -1  747.24   62.69
  -2  -2  -1  905.17   62.71
   2  -2   1  840.52   62.79
   2  -2   1  838.02   62.68
  -2   2  -1  851.15   62.69
  -2   2  -1  912.22   62.79
   2   2   1  878.50   62.69
   2   2   1  823.03   62.74
   2   2   1  924.28   62.71
   3  -2   1   55.48    3.99
   3  -2   1   50.97    4.17
  -3  -2  -1   48.34    4.04
  -3  -2  -1   55.83    4.07
  -3   2  -1   56.92    4.17
   3   2   1   52.48    4.12
   3   2   1   57.42    4.03
   3   2   1   54.57    4.08
  -3   2  -1   56.55    4.01
   4  -2   1    3.57    0.61
   4  -2   1    3.33    0.33
  -4  -2  -1    3.24    0.39
  -4  -2  -1    3.62    0.50
  -4   2  -1    4.24    0.40
   4   2   1    3.99    0.47
   4   2   1    3.26    0.45
   4   2   1    3.80    0.35
  -4   2  -1    3.64    0.58
   5  -2   1    0.23    0.15
   5  -2   1    0.24    0.31
  -5  -2  -1    0.07    0.30
  -5  -2  -1    0.15    0.18
  -5   2  -1   -0.09    0.20
   5   2   1    0.13    0.12
   5   2   1   -0.02    0.30
   5   2   1   -0.03    0.18
   6  -2   1    2.57    0.38
  -6  -2  -1    3.16    0.45
   6  -2   1    2.57    0.51
  -6   2  -1    3.83    0.50
   6   2   1    2.60    0.41
   6   2   1    3.08    0.44
   7  -2   1   11.89    1.33
   7  -2   1   14.08    1.09
   7   2   1   12.66    1.16
   7   2   1   12.62    1.12
   8  -2   1    2.86    0.41
   8  -2   1    3.04    0.65
   8   2   1    2.09    0.42
  -8   2  -1    3.81    0.56
   8   2   1    2.10    0.43
   9  -2   1    7.11    1.09
   9  -2   1    9.65    0.91
   9   2   1    8.93    0.95
   9   2   1    9.19    0.97
  10  -2   1    1.02    0.60
  10  -2   1    0.71    0.32
  10   2   1    1.19    0.42
  10   2   1    0.92    0.42
  11  -2   1    0.28    0.71
  11  -2   1   -0.12    0.33
  11   2   1    0.90    0.48
  11   2   1    0.17    0.50
  12  -2   1   -0.04    0.75
  12  -2   1    0.78    0.41
  12   2   1    0.31    0.53
  12   2   1    0.01    0.64
  13  -2   1    2.50    0.99
  13   2   1    0.96    0.73
  13   2   1    2.46    0.82
  14  -2   1    2.66    1.23
  14   2   1   -1.48    0.94
  14   2   1    0.28    0.75
  14  -3  -1    1.33    1.37
  14   3  -1    0.16    0.74
  14   3  -1   -1.12    0.97
  13  -3  -1    1.46    1.17
  13   3  -1   -1.03    0.66
  13   3  -1   -0.54    0.83
  12  -3  -1    1.24    1.04
  12  -3  -1    0.41    0.44
  12   3  -1    1.00    0.60
  12   3  -1   -0.42    0.61
  11  -3  -1    1.57    0.37
  11   3  -1    1.08    0.57
  11   3  -1    2.62    0.63
  10  -3  -1    0.54    0.72
  10  -3  -1    0.28    0.28
  10   3  -1    0.86    0.41
  10   3  -1    0.37    0.45
   9  -3  -1    0.73    0.62
   9  -3  -1    0.21    0.25
   9   3  -1    0.70    0.35
   9   3  -1    0.84    0.42
  -9   3   1    1.03    0.77
   8  -3  -1   -0.10    0.25
   8  -3  -1   -0.29    0.58
   8   3  -1    0.14    0.32
  -8   3   1   -0.29    0.48
   8   3  -1   -0.19    0.26
   7  -3  -1    6.05    0.96
  -7  -3   1    6.62    0.79
   7  -3  -1    6.76    0.66
  -7   3   1    9.32    0.88
   7   3  -1    6.23    0.66
   7   3  -1    7.16    0.80
  -6  -3   1    0.60    0.26
   6  -3  -1    1.07    0.47
   6  -3  -1    1.45    0.25
   6   3  -1    0.92    0.32
   6   3  -1    1.18    0.24
  -6   3   1    1.88    0.40
   5  -3  -1    0.55    0.18
   5  -3  -1    0.37    0.37
  -5  -3   1    0.63    0.23
   5   3  -1    0.09    0.24
  -5   3   1    1.21    0.30
   5   3  -1    0.80    0.16
   4  -3  -1   98.34    8.44
  -4  -3   1   97.22    8.24
   4  -3  -1  123.14    8.21
   4   3  -1  106.02    8.30
   4   3  -1  124.20    8.21
  -4   3   1  119.00    8.23
   3  -3  -1    3.63    0.34
   3  -3  -1    2.71    0.56
  -3  -3   1    2.28    0.38
  -3  -3   1    3.29    0.45
  -3   3   1    3.03    0.59
   3   3  -1    3.19    0.32
  -3   3   1    3.16    0.36
   3   3  -1    3.80    0.50
   3   3  -1    3.63    0.48
  -2  -3   1    6.59    0.61
   2  -3  -1    6.53    0.54
   2  -3  -1    6.37    0.86
  -2  -3   1    5.09    0.63
   2   3  -1    5.86    0.57
   2   3  -1    6.47    0.62
   2   3  -1    6.07    0.69
   2   3  -1    6.08    0.61
  -2   3   1    5.73    0.79
  -2   3   1    6.56    0.54
  -1  -3   1    1.16    0.23
  -1  -3   1    1.17    0.24
  -1  -3   1    1.33    0.33
   1  -3  -1    1.23    0.40
   1  -3  -1    0.97    0.20
  -1   3   1    1.66    0.42
  -1   3   1    1.38    0.21
   1   3  -1    1.29    0.23
   1   3  -1    1.47    0.30
   1   3  -1    1.36    0.34
   1   3  -1    1.32    0.24
   0  -3  -1    1.89    0.29
   0  -3  -1    3.03    0.46
   0  -3   1    2.52    0.43
   0   3  -1    1.98    0.27
   0   3   1    1.71    0.36
   0   3   1    2.09    0.43
   0   3  -1    1.90    0.40
   0   3   1    2.35    0.28
   1  -3   1    7.27    0.59
  -1  -3  -1    5.28    0.70
  -1  -3  -1    6.76    0.62
   1  -3   1    6.36    0.77
  -1   3  -1    6.37    0.78
   1   3   1    6.66    0.78
  -1   3  -1    7.26    0.57
   1   3   1    5.98    0.70
   1   3   1    7.34    0.63
   1   3   1    7.62    0.63
  -1   3  -1    6.94    0.58
   2  -3   1   57.12    4.22
  -2  -3  -1   57.17    4.29
   2  -3   1   53.43    4.42
  -2  -3  -1   47.69    4.30
  -2   3  -1   61.40    4.43
   2   3   1   58.02    4.30
   2   3   1   58.90    4.28
   2   3   1   57.86    4.29
  -2   3  -1   59.24    4.21
   2   3   1   59.70    4.38
   3  -3   1   90.29    7.01
  -3  -3  -1   92.98    6.85
   3  -3   1   91.51    6.76
  -3  -3  -1   89.86    6.92
   3   3   1   92.03    6.84
  -3   3  -1   95.41    6.77
   3   3   1   91.34    6.92
  -3   3  -1   90.85    6.98
   3   3   1   93.70    6.82
  -4  -3  -1    0.16    0.23
   4  -3   1    0.22    0.11
   4  -3   1    0.82    0.38
   4   3   1    0.13    0.13
   4   3   1    0.31    0.19
  -4   3  -1    0.30    0.17
   5  -3   1   21.40    1.48
   5  -3   1   17.08    1.77
  -5  -3  -1   17.77    1.58
   5   3   1   17.88    1.60
   5   3   1   22.08    1.53
   6  -3   1    1.47    0.23
   6  -3   1    1.07    0.51
   6   3   1    1.77    0.26
   6   3   1    1.26    0.36
  -6   3  -1    1.83    0.36
   7  -3   1    6.74    0.60
   7  -3   1    7.30    0.96
   7   3   1    6.13    0.64
   7   3   1    6.01    0.76
   8  -3   1    8.56    0.77
   8  -3   1    8.12    1.19
   8   3   1    7.11    0.80
   8   3   1    8.33    0.91
  -8   3  -1   10.30    0.98
   9  -3   1    0.43    0.31
   9  -3   1    0.45    0.62
  -9   3  -1    0.51    0.54
   9   3   1    0.72    0.34
   9   3   1    0.93    0.45
  10  -3   1    0.04    0.34
  10  -3   1    0.19    0.66
  10   3   1   -0.17    0.39
  10   3   1    0.15    0.48
  11  -3   1    3.34    0.52
  11  -3   1    3.17    1.05
  11   3   1    2.75    0.64
  11   3   1    3.00    0.62
  12  -3   1   -0.23    0.99
  12   3   1    0.28    0.60
  12   3   1   -0.21    0.59
  13  -3   1   -0.65    1.13
  13   3   1   -0.80    0.78
  13   3   1    1.72    0.71
  14  -3   1    1.16    1.36
  14   3   1    1.31    1.02
  14   3   1   -0.63    0.79
  14  -4  -1    1.54    1.57
  14   4  -1    2.40    0.95
  13  -4  -1    0.29    1.35
  13   4  -1    1.71    0.80
  13   4  -1    0.28    0.85
  12  -4  -1   -0.08    1.18
  12   4  -1    0.76    0.70
  12   4  -1    0.92    0.72
  11  -4  -1    4.77    1.26
  11   4  -1    5.66    0.98
  11   4  -1    4.93    0.85
  10  -4  -1    1.22    0.88
  10  -4  -1    1.13    0.27
  10   4  -1    1.32    0.53
  10   4  -1    1.28    0.45
   9  -4  -1    0.61    0.74
   9   4  -1    1.42    0.51
   9   4  -1    0.61    0.35
   8  -4  -1    0.82    0.72
   8  -4  -1    1.21    0.30
   8   4  -1    1.39    0.31
  -8   4   1    1.27    0.58
   8   4  -1    1.59    0.45
   7  -4  -1   -0.98    0.58
   7  -4  -1   -0.01    0.21
  -7   4   1    0.67    0.47
   7   4  -1    0.11    0.18
   7   4  -1   -0.55    0.35
   6  -4  -1    1.49    0.61
  -6  -4   1    1.42    0.41
   6  -4  -1    0.99    0.25
   6   4  -1    1.30    0.24
  -6   4   1    1.23    0.40
   6   4  -1    0.86    0.34
   5  -4  -1   15.64    1.15
   5  -4  -1   12.29    1.54
   5   4  -1   15.23    1.14
   5   4  -1   12.70    1.27
  -5   4   1   13.90    1.21
   4  -4  -1    8.73    1.09
  -4  -4   1    7.44    0.95
   4  -4  -1   11.16    0.83
   4   4  -1    9.24    0.92
  -4   4   1    9.47    0.86
   4   4  -1   12.02    1.15
   4   4  -1   10.64    0.83
  -3  -4   1    3.97    0.65
   3  -4  -1    4.66    0.44
   3  -4  -1    3.44    0.64
   3   4  -1    4.00    0.46
   3   4  -1    4.12    0.52
  -3   4   1    4.29    0.47
   3   4  -1    4.29    0.74
   2  -4  -1    5.17    0.77
   2  -4  -1    6.63    0.59
  -2  -4   1    5.87    0.73
   2   4  -1    7.03    0.69
   2   4  -1    5.82    0.81
  -2   4   1    6.47    0.59
   2   4  -1    7.13    0.73
   2   4  -1    6.34    0.62
  -2   4   1    4.71    0.85
   1  -4  -1    0.63    0.43
   1  -4  -1    1.28    0.25
  -1  -4   1    1.24    0.29
  -1  -4   1    1.59    0.43
  -1   4   1    1.49    0.27
   1   4  -1    1.65    0.30
   1   4  -1    1.47    0.39
   1   4  -1    1.33    0.45
  -1   4   1    1.29    0.54
   1   4  -1    1.49    0.31
   0  -4  -1    0.02    0.19
   0  -4  -1   -0.51    0.35
   0  -4   1    0.01    0.19
   0  -4   1    0.41    0.38
   0   4   1    0.06    0.19
   0   4  -1    0.42    0.19
   0   4   1   -0.25    0.30
   0   4  -1    0.38    0.37
   0   4   1   -0.38    0.42
   0   4   1    0.25    0.19
   0   4  -1   -0.07    0.17
   1  -4   1    0.14    0.36
   1  -4   1    0.14    0.19
  -1  -4  -1    0.59    0.43
   1   4   1    0.25    0.42
  -1   4  -1    0.15    0.16
   1   4   1   -0.10    0.21
   1   4   1    0.12    0.34
  -1   4  -1   -0.14    0.43
  -1   4  -1    0.21    0.19
   2  -4   1   31.53    2.28
   2  -4   1   26.74    2.67
  -2  -4  -1   26.20    2.41
  -2  -4  -1   28.81    2.34
  -2   4  -1   31.61    2.28
   2   4   1   30.97    2.49
  -2   4  -1   32.50    2.27
  -2   4  -1   29.79    2.51
   2   4   1   30.62    2.41
   2   4   1   29.95    2.34
  -3  -4  -1  139.58   10.64
   3  -4   1  148.39   10.54
   3  -4   1  131.19   10.80
  -3  -4  -1  121.10   10.64
   3   4   1  157.38   10.76
  -3   4  -1  156.44   10.54
   3   4   1  153.23   10.63
   3   4   1  139.75   10.64
  -4  -4  -1    0.26    0.36
   4  -4   1    0.34    0.16
   4  -4   1    0.07    0.42
   4   4   1    0.20    0.21
   4   4   1    0.61    0.19
  -4   4  -1    0.33    0.19
  -5  -4  -1    0.10    0.38
   5  -4   1    0.40    0.16
   5  -4   1    0.88    0.53
  -5   4  -1    0.40    0.26
   5   4   1    0.82    0.31
   5   4   1    0.29    0.14
   6  -4   1    0.25    0.18
   6  -4   1    0.45    0.57
  -6   4  -1    0.54    0.34
   6   4   1    0.15    0.28
   6   4   1   -0.02    0.14
   7  -4   1    0.44    0.56
   7   4   1    0.89    0.21
   7   4   1    0.19    0.39
  -7   4  -1   -0.06    0.41
   8  -4   1    0.65    0.68
   8  -4   1   -0.10    0.21
  -8   4  -1   -0.06    0.47
   8   4   1    0.20    0.40
   8   4   1    0.06    0.22
   9  -4   1    0.32    0.25
   9  -4   1    0.44    0.72
   9   4   1   -0.18    0.31
   9   4   1    0.35    0.42
  10   4   1    6.18    0.94
  10   4   1    4.38    0.69
  11  -4   1    0.71    0.95
  11   4   1   -0.56    0.57
  11   4   1    0.53    0.50
  12  -4   1    0.40    1.04
  12   4   1    1.24    0.69
  12   4   1    1.60    0.67
  13  -4   1    0.11    1.38
  13   4   1   -0.54    0.82
  13   4   1    1.62    0.82
  14  -4   1    1.11    1.56
  14   4   1   -0.54    1.04
  14   4   1    1.82    0.92
  13  -5  -1    1.46    1.47
  13   5  -1    3.77    0.99
  12  -5  -1   -0.78    1.29
  12   5  -1    1.04    0.74
  12   5  -1    0.82    0.77
  11  -5  -1    2.19    1.22
  11   5  -1    2.43    0.65
  11   5  -1    2.82    0.77
  10  -5  -1    0.40    1.05
  10   5  -1    0.24    0.62
   9  -5  -1   -0.61    0.92
   9   5  -1    1.04    0.55
   9   5  -1    0.05    0.32
   8  -5  -1    0.31    0.85
   8  -5  -1    0.75    0.32
   8   5  -1    1.12    0.50
   8   5  -1    0.97    0.28
   7  -5  -1    0.33    0.28
   7  -5  -1   -1.23    0.70
  -7   5   1    0.52    0.56
   7   5  -1    0.24    0.41
   7   5  -1    0.37    0.18
   6  -5  -1   -0.11    0.69
   6  -5  -1    0.40    0.24
   6   5  -1   -0.51    0.35
  -6   5   1   -0.34    0.40
   6   5  -1    0.26    0.16
   5  -5  -1    1.61    0.30
  -5  -5   1    0.93    0.51
   5  -5  -1    0.98    0.56
   5   5  -1    1.40    0.40
   5   5  -1    1.06    0.25
   5   5  -1    2.08    0.72
  -5   5   1    0.94    0.38
   4  -5  -1    0.19    0.23
   4  -5  -1    1.10    0.57
  -4  -5   1    0.14    0.47
   4   5  -1    1.47    0.62
  -4   5   1    0.40    0.28
   4   5  -1    0.61    0.23
   4   5  -1    0.65    0.33
   3  -5  -1   21.66    1.65
   3  -5  -1   19.11    1.92
  -3   5   1   20.93    1.65
   3   5  -1   21.31    1.71
   3   5  -1   19.48    1.89
   3   5  -1   21.57    1.74
   2  -5  -1    0.01    0.49
   2  -5  -1   -0.09    0.24
   2   5  -1    0.10    0.54
  -2   5   1    0.09    0.23
   2   5  -1    0.10    0.21
   2   5  -1    0.34    0.32
  -1  -5   1    1.11    0.26
   1  -5  -1    1.49    0.51
  -1  -5   1    1.96    0.55
   1  -5  -1    1.31    0.23
  -1   5   1    1.66    0.28
  -1   5   1    1.43    0.47
   1   5  -1    1.40    0.47
   1   5  -1    1.47    0.28
   1   5  -1    2.04    0.62
   0  -5   1   -0.04    0.55
   0  -5  -1    0.23    0.39
   0  -5   1    0.65    0.19
   0  -5  -1    0.16    0.18
   0   5  -1    0.03    0.26
   0   5   1   -0.01    0.18
   0   5  -1    0.39    0.54
   0   5  -1    0.55    0.19
   0   5   1   -0.10    0.35
   1  -5   1    0.99    0.45
  -1  -5  -1    1.27    0.45
   1  -5   1    1.17    0.31
  -1  -5  -1    1.13    0.29
  -1   5  -1    1.22    0.30
   1   5   1    1.23    0.84
   1   5   1    1.11    0.27
  -1   5  -1    1.02    0.28
   1   5   1    1.39    0.41
  -2  -5  -1    0.81    0.26
   2  -5   1    0.58    0.47
   2  -5   1    0.45    0.25
   2   5   1    0.49    0.23
   2   5   1    0.75    0.63
  -2   5  -1    0.89    0.25
  -2   5  -1    0.63    0.22
   2   5   1    0.29    0.28
   3  -5   1   11.55    0.98
  -3  -5  -1   11.66    1.08
   3  -5   1   10.85    1.31
  -3   5  -1   12.04    0.98
   3   5   1   11.51    1.61
   3   5   1   10.95    1.04
  -3   5  -1   11.56    0.98
   3   5   1   12.54    1.08
   4  -5   1    1.42    0.26
   4  -5   1    0.80    0.61
  -4   5  -1    1.13    0.28
   4   5   1    1.45    0.34
   4   5   1    1.07    0.25
   5  -5   1    4.26    0.48
   5  -5   1    4.28    0.84
  -5   5  -1    4.93    0.60
   5   5   1    4.41    0.47
   5   5   1    4.39    0.64
   6  -5   1    7.38    0.66
   6  -5   1    6.96    1.15
   6   5   1    6.53    0.64
  -6   5  -1    7.53    0.81
   6   5   1    6.18    0.85
   7  -5   1    2.74    0.43
   7  -5   1    1.50    0.84
   7   5   1    2.51    0.58
   7   5   1    3.10    0.41
  -7   5  -1    3.35    0.57
   8  -5   1   -0.71    0.83
   8  -5   1    0.38    0.25
   8   5   1   -0.25    0.46
   8   5   1    0.28    0.25
   9  -5   1    0.07    0.87
   9   5   1   -0.04    0.33
   9   5   1   -0.46    0.49
  10  -5   1    2.31    1.08
  10   5   1    3.39    0.76
  10   5   1    1.62    0.51
  11  -5   1    1.11    1.13
  11   5   1   -0.45    0.73
  12  -5   1    0.69    1.35
  12   5   1    1.07    0.70
  12   5   1    2.98    0.83
  13   5   1    0.81    0.87
  13   5   1    0.32    0.90
  12  -6  -1    1.88    1.53
  12   6  -1    1.14    0.97
  11  -6  -1    0.65    1.40
  11   6  -1    0.21    0.81
  10  -6  -1   -0.27    1.19
  10   6  -1    1.64    0.77
  10   6  -1    0.33    0.50
   9  -6  -1    3.90    1.14
   9   6  -1    3.46    0.54
   9   6  -1    3.28    0.75
   8  -6  -1   -0.55    1.52
   8   6  -1    0.27    0.29
   7  -6  -1   14.42    1.86
   7   6  -1   11.85    1.37
   7   6  -1   13.67    1.12
   6  -6  -1   -0.16    0.24
   6  -6  -1    0.24    0.80
   6   6  -1   -0.44    0.45
  -6   6   1   -0.29    0.60
   6   6  -1    0.25    0.19
   5  -6  -1    2.53    0.39
   5  -6  -1    2.28    0.88
   5   6  -1    2.45    0.56
   5   6  -1    1.98    0.32
   4  -6  -1    0.24    0.21
   4  -6  -1    0.77    0.72
   4   6  -1    0.32    0.24
   4   6  -1    0.02    0.34
   3  -6  -1    0.52    0.22
   3  -6  -1    0.56    0.62
   3   6  -1    0.47    0.35
   3   6  -1    1.14    0.33
   2  -6  -1    1.03    0.27
   2  -6  -1    1.44    0.68
  -2   6   1    1.00    0.24
   2   6  -1    1.04    0.31
   2   6  -1    1.10    0.38
   1  -6  -1    1.07    0.58
   1  -6  -1    1.93    0.34
  -1  -6   1    1.65    0.53
  -1   6   1    1.17    0.53
   1   6  -1    1.74    0.49
   1   6  -1    1.90    0.37
  -1   6   1    1.98    0.34
   0  -6  -1    0.40    0.52
   0  -6  -1    0.28    0.26
   0  -6   1   -0.10    0.44
   0  -6   1   -0.21    0.22
   0   6   1    0.02    0.24
   0   6  -1   -0.14    0.40
   0   6   1   -0.05    0.42
   0   6  -1    0.39    0.24
  -1  -6  -1    0.41    0.27
   1  -6   1    0.77    0.24
   1  -6   1    0.02    0.52
   1   6   1    0.26    0.42
  -1   6  -1    0.29    0.42
   1   6   1    0.17    0.26
  -1   6  -1    0.54    0.21
  -2  -6  -1   -0.11    0.30
   2  -6   1    0.12    0.57
   2  -6   1    0.55    0.22
   2   6   1    0.19    0.38
  -2   6  -1    0.29    0.21
   2   6   1    0.50    0.31
   3  -6   1    0.55    0.57
  -3   6  -1    0.69    0.30
   3   6   1   -0.04    0.30
   3   6   1    0.32    0.32
   4  -6   1   28.13    2.95
   4  -6   1   33.10    2.52
  -4   6  -1   33.23    2.52
   4   6   1   33.73    2.67
   4   6   1   34.40    2.59
  -4   6  -1   31.98    2.52
   5  -6   1    0.99    0.32
   5  -6   1    2.54    0.82
  -5   6  -1    0.84    0.31
  -5   6  -1    1.80    0.42
   5   6   1    1.30    0.29
   5   6   1    0.90    0.45
   6  -6   1    1.72    0.89
   6  -6   1    1.08    0.32
   6   6   1    1.82    0.50
  -6   6  -1    1.17    0.31
   6   6   1    0.77    0.26
   7  -6   1    0.03    0.86
   7  -6   1    0.54    0.30
   7   6   1    0.05    0.51
   7   6   1    0.61    0.26
   8   6   1    0.72    0.29
   8   6   1   -0.13    0.66
   9  -6   1   -0.59    1.05
   9   6   1    1.07    0.68
   9   6   1    1.57    0.41
  10  -6   1    0.66    1.13
  10   6   1    1.00    0.71
  10   6   1    0.42    0.48
  11  -6   1    1.64    1.38
  11   6   1    0.47    0.61
  11   6   1    1.25    0.83
  12  -6   1    1.08    1.39
  12   6   1    2.17    0.96
  11  -7  -1    0.90    1.50
  11   7  -1    1.46    1.01
  10  -7  -1   -1.73    1.30
  10   7  -1    1.01    0.88
   9  -7  -1    1.16    1.20
   9   7  -1    1.75    0.75
   8  -7  -1    0.19    1.27
   8   7  -1    0.81    0.33
   8   7  -1   -1.29    0.64
   7  -7  -1    1.01    1.03
   7  -7  -1    1.13    0.39
   7   7  -1    0.19    0.29
   7   7  -1    1.03    0.63
   6  -7  -1    1.96    1.10
   6  -7  -1    0.99    0.31
   6   7  -1    0.69    0.27
   6   7  -1    0.27    0.52
   5  -7  -1    3.70    0.54
   5  -7  -1    3.64    0.99
   5   7  -1    3.48    0.68
   5   7  -1    4.23    0.56
  -5   7   1    3.85    0.55
   4  -7  -1    0.99    0.33
   4  -7  -1   -0.12    0.78
  -4   7   1    0.68    0.27
   4   7  -1    1.77    0.33
   4   7  -1    0.73    0.42
   3  -7  -1    4.17    1.06
   3  -7  -1    4.08    0.56
   3   7  -1    3.51    0.67
   3   7  -1    4.31    0.68
  -3   7   1    3.27    0.49
   2  -7  -1   -1.32    0.70
   2  -7  -1    1.11    0.31
   2   7  -1   -0.09    0.43
  -2   7   1    0.06    0.28
  -2   7   1    0.77    0.60
   2   7  -1    0.80    0.38
  -1  -7   1    2.35    0.63
   1  -7  -1    2.25    0.40
   1  -7  -1    1.32    0.75
   1   7  -1    2.02    0.43
  -1   7   1    1.58    0.62
  -1   7   1    2.05    0.37
   1   7  -1    1.78    0.55
   0  -7  -1    5.90    0.73
   0  -7  -1    6.12    1.06
   0  -7   1    6.18    0.98
   0   7   1    6.66    1.03
   0   7  -1    4.70    0.87
   0   7  -1    6.35    0.71
   0   7   1    6.05    0.71
   1  -7   1    0.32    0.61
   1  -7   1   -0.02    0.31
  -1  -7  -1   -0.03    0.33
  -1   7  -1   -0.49    0.49
   1   7   1   -0.58    0.48
  -1   7  -1   -0.03    0.28
   1   7   1    0.60    0.30
   2  -7   1    0.98    0.31
   2  -7   1    0.15    0.70
  -2   7  -1    0.75    0.28
   2   7   1    0.54    0.35
   2   7   1    0.38    0.46
   3  -7   1    1.03    0.31
   3  -7   1    1.10    0.75
   3   7   1    1.22    0.42
  -3   7  -1    0.92    0.28
   3   7   1    1.31    0.45
   4  -7   1    0.98    0.83
   4  -7   1    1.16    0.32
   4   7   1    1.76    0.41
  -4   7  -1    0.73    0.29
   4   7   1    0.94    0.47
   5  -7   1    2.58    1.04
   5  -7   1    2.59    0.40
   5   7   1    1.71    0.58
  -5   7  -1    2.56    0.37
   5   7   1    2.38    0.43
   6  -7   1    0.23    0.41
   6  -7   1    0.50    0.94
  -6   7  -1    0.14    0.40
   6   7   1    0.59    0.30
   7  -7   1    0.78    1.05
   7   7   1    0.19    0.61
   7   7   1    1.19    0.32
   8  -7   1    2.43    1.16
   8   7   1   -0.97    0.69
   8   7   1    0.38    0.37
   9  -7   1    1.46    1.16
   9   7   1    0.43    0.79
   9   7   1    1.12    0.44
  10  -7   1    1.07    1.50
  10   7   1    1.19    0.90
  11  -7   1   -0.32    1.68
  11   7   1   -0.60    0.95
  10  -8  -1   -1.45    1.90
  10   8  -1    0.96    1.03
   9  -8  -1    4.07    1.81
   9   8  -1    3.25    1.06
   8  -8  -1    1.81    1.47
   8   8  -1   -0.63    0.78
   7  -8  -1    0.61    1.14
   7   8  -1    0.88    0.69
   6  -8  -1   -0.65    1.21
   6   8  -1    0.64    0.64
   6   8  -1    0.78    0.33
   5  -8  -1    3.58    1.39
   5  -8  -1    2.90    0.50
  -5   8   1    2.99    0.49
   5   8  -1    2.83    0.49
   5   8  -1    2.86    0.71
   4  -8  -1    0.08    0.39
   4  -8  -1    0.49    0.89
   4   8  -1    0.42    0.51
   4   8  -1    1.00    0.39
  -4   8   1   -0.22    0.35
   3  -8  -1    1.11    0.40
   3  -8  -1   -0.75    0.83
  -3   8   1    1.07    0.37
   3   8  -1    0.46    0.47
   3   8  -1    0.50    0.44
  -3   8   1   -0.31    0.63
   2  -8  -1    0.91    0.40
   2  -8  -1    0.98    0.88
  -2   8   1    0.45    0.35
   2   8  -1   -0.22    0.52
  -2   8   1    1.13    0.71
   2   8  -1    0.41    0.50
   1  -8  -1    0.06    0.78
   1  -8  -1    0.90    0.40
   1   8  -1    0.19    0.57
  -1   8   1   -0.19    0.66
   1   8  -1    0.59    0.40
  -1   8   1    0.18    0.33
   0  -8  -1    9.39    1.44
   0  -8  -1    7.49    0.97
   0  -8   1    9.31    1.31
   0   8  -1    8.62    1.29
   0   8   1    6.34    1.11
   0   8  -1    8.35    0.94
   0   8   1    8.92    0.95
   1  -8   1   -0.21    0.81
   1   8   1    0.42    0.38
  -1   8  -1    0.12    0.62
  -1   8  -1    0.53    0.36
   1   8   1    0.16    0.60
   2  -8   1    2.94    0.92
  -2   8  -1    2.01    0.43
   2   8   1    2.49    0.53
  -2   8  -1    1.74    0.70
   2   8   1    2.12    0.69
   3  -8   1    4.52    1.17
   3   8   1    3.16    0.66
   3   8   1    4.33    0.68
  -3   8  -1    3.26    0.52
   4  -8   1    1.25    1.04
   4   8   1    1.14    0.46
  -4   8  -1    0.77    0.36
   5  -8   1    0.48    1.07
   5   8   1   -0.18    0.40
  -5   8  -1    0.39    0.62
   5   8   1    0.55    0.60
   6  -8   1    1.55    1.25
   6   8   1    0.67    0.39
   6   8   1    1.66    0.68
   7  -8   1   -0.35    1.27
   7   8   1   -0.96    0.69
   8  -8   1    1.57    1.46
   8   8   1    0.37    0.81
   9  -8   1   -1.23    1.64
   9   8   1   -0.70    0.88
  10  -8   1    2.26    1.82
  10   8   1    1.75    1.00
   8  -9  -1   -0.65    1.74
   8   9  -1    0.64    0.97
   7  -9  -1    1.01    1.53
   7   9  -1   -0.03    0.83
   6  -9  -1   -2.40    1.44
   6   9  -1   -0.74    0.75
   5  -9  -1    1.62    1.30
   5   9  -1    2.30    0.81
   4  -9  -1    0.96    0.54
   4  -9  -1    0.78    1.27
   4   9  -1   -0.72    0.62
  -4   9   1   -0.65    0.44
  -4   9   1   -1.41    0.93
   4   9  -1    0.81    0.55
   3  -9  -1    2.56    0.55
   3  -9  -1    4.13    1.15
   3   9  -1    3.16    0.71
   3   9  -1    2.00    0.63
  -3   9   1    1.21    0.89
  -3   9   1    2.33    0.54
   2  -9  -1    0.53    0.50
   2  -9  -1   -0.28    1.01
  -2   9   1    0.33    0.83
   2   9  -1    0.91    0.65
  -2   9   1    1.15    0.48
   1  -9  -1   -0.51    0.96
  -1   9   1    0.56    0.85
  -1   9   1   -0.04    0.45
   1   9  -1    0.53    0.70
   1   9  -1   -1.34    0.52
   0  -9   1    4.93    1.12
   0   9   1    2.46    0.91
   0   9  -1    3.68    0.63
   0   9  -1    2.35    0.85
   0   9   1    3.05    0.61
   1  -9   1    1.56    1.02
   1   9   1    2.02    0.60
  -1   9  -1    1.67    0.82
   1   9   1    1.23    0.78
  -1   9  -1    2.43    0.56
   2  -9   1    2.85    1.13
   2   9   1    4.49    0.82
  -2   9  -1    4.58    0.68
   2   9   1    3.75    0.84
  -2   9  -1    2.47    0.91
   3  -9   1    3.40    1.73
   3   9   1    1.24    0.66
   3   9   1    1.06    0.64
  -3   9  -1    2.12    0.53
   4  -9   1    0.59    1.25
   4   9   1    1.62    0.69
   4   9   1    2.49    0.63
  -4   9  -1    1.41    0.91
   5  -9   1    1.65    1.38
   5   9   1    0.59    0.71
   5   9   1   -0.72    0.50
   6  -9   1    0.76    1.41
   6   9   1   -0.42    0.79
   7  -9   1    0.82    1.49
   7   9   1    1.05    0.90
   8  -9   1    1.80    1.76
   8   9   1   -0.44    0.99
   5 -10  -1    3.80    1.72
   5  10  -1    5.09    1.08
  -5  10   1    2.91    1.33
   4 -10  -1   -1.02    1.41
   4  10  -1   -0.95    0.78
  -4  10   1    0.18    2.12
   3 -10  -1   -2.48    1.38
   3  10  -1    0.58    0.74
  -3  10   1   -0.27    1.04
   2 -10  -1   -1.71    1.25
  -2  10   1    0.95    1.01
   2  10  -1    0.15    0.69
   1  10  -1    0.45    0.83
  -1  10   1    2.05    1.10
  -1  10   1    0.93    0.63
   1  10  -1    0.90    0.69
   0  10   1   17.21    2.12
   0  10  -1   15.74    2.16
   0  10   1   15.28    1.68
   0  10  -1   16.56    1.68
   1 -10   1   -0.10    1.23
   1  10   1    0.67    1.05
   1  10   1    0.99    0.65
  -1  10  -1   -0.29    0.93
  -1  10  -1    0.59    0.68
   2 -10   1   -0.95    1.27
   2  10   1    0.67    0.87
  -2  10  -1   -0.20    1.02
   2  10   1   -0.40    0.74
   3 -10   1   -0.76    1.35
   3  10   1    1.32    0.74
  -3  10  -1    0.50    1.03
   4 -10   1    0.58    1.45
   4  10   1   -1.26    0.77
  -4  10  -1    1.63    1.11
   5 -10   1   -3.43    1.51
   5  10   1    1.26    0.93
  -5  10  -1    1.16    1.19
  15   0  -2   -0.72    1.52
  15   0  -2    3.59    0.83
  14   0  -2    0.52    1.03
  14   0  -2    0.01    0.78
  13   0  -2   -0.51    0.56
  13   0  -2    1.10    1.09
  12   0  -2    9.78    1.55
  12   0  -2   10.84    1.20
  11   0  -2    0.26    0.64
  11   0  -2   -0.06    0.46
  10   0  -2   12.72    1.37
  10   0  -2   11.66    1.19
   9   0  -2    3.28    0.53
   9   0  -2    4.05    0.68
   8   0  -2    7.82    0.92
   8   0  -2    9.61    0.90
   7   0  -2   32.61    2.85
   7   0  -2   39.00    2.81
   6   0  -2    1.12    0.40
   6   0  -2    1.35    0.33
  -6   0   2    1.18    0.38
  -6   0   2    1.96    0.45
  -5   0   2    0.65    0.30
  -5   0   2    0.66    0.26
   5   0  -2    0.38    0.23
   5   0  -2    0.28    0.27
   4   0  -2   32.61    2.60
  -4   0   2   34.44    2.62
  -4   0   2   35.02    2.61
  -3   0   2   43.50    2.96
   3   0  -2   34.42    2.96
  -3   0   2   38.88    2.96
   3   0  -2   39.87    2.95
  -2   0   2    4.39    0.44
  -2   0   2    5.22    0.45
   2   0  -2    4.54    0.45
   2   0  -2    5.30    0.44
   1   0   2   60.81    4.32
  -1   0  -2   61.91    4.32
   1   0   2   53.40    4.31
  -2   0  -2  123.34    8.99
  -2   0  -2  115.79    8.99
   2   0   2  120.01    8.99
   2   0   2  124.27    9.02
  -2   0  -2  137.46    9.02
   2   0   2  115.98    8.99
   3   0   2    0.18    0.11
  -3   0  -2    0.30    0.11
   3   0   2    0.06    0.12
  -3   0  -2    0.09    0.11
   3   0   2    0.08    0.11
   4   0   2   10.13    0.83
   4   0   2    9.50    0.84
  -4   0  -2   10.22    0.84
   4   0   2    9.48    0.87
  -4   0  -2   11.80    0.87
   5   0   2    3.06    0.40
  -5   0  -2    3.19    0.40
   5   0   2    2.83    0.42
   5   0   2    2.73    0.40
  -5   0  -2    2.74    0.40
   6   0   2    1.45    0.30
   6   0   2    0.94    0.28
   6   0   2    1.20    0.30
  -6   0  -2    1.13    0.31
   7   0   2   19.12    1.63
   7   0   2   16.40    1.66
   7   0   2   21.66    1.67
  -7   0  -2   23.23    1.68
   8   0   2   13.57    1.40
   8   0   2   16.44    1.30
   9   0   2    4.46    0.66
   9   0   2    5.67    0.76
  10   0   2   21.03    1.70
  10   0   2   18.28    1.81
  11   0   2   -0.03    0.42
  11   0   2   -0.79    0.56
  12   0   2    3.21    0.62
  13   0   2    4.15    1.03
  14   0   2    0.41    1.03
  14   0   2   -0.47    1.13
  15   0   2   -1.26    1.25
  15  -1  -2   -0.03    1.33
  15   1  -2   -0.86    0.82
  15   1  -2    0.07    1.17
  14  -1  -2   -0.63    1.12
  14  -1  -2   -0.08    0.67
  14   1  -2   -0.17    0.71
  14   1  -2    1.31    1.04
  13  -1  -2    0.90    0.59
  13  -1  -2    0.59    0.99
  13   1  -2    1.07    0.65
  13   1  -2    0.30    0.82
  12  -1  -2    1.06    0.82
  12  -1  -2    1.31    0.52
  12   1  -2    0.91    0.70
  11  -1  -2    0.05    0.57
  11  -1  -2    1.36    0.43
  11   1  -2    0.71    0.50
  11   1  -2    0.30    0.58
  10  -1  -2    4.19    0.59
  10  -1  -2    3.36    0.76
  10   1  -2    2.74    0.66
  10   1  -2    2.96    0.55
   9  -1  -2    1.20    0.52
   9  -1  -2    0.72    0.30
   9   1  -2    0.03    0.35
   9   1  -2    0.34    0.39
   8  -1  -2    1.37    0.48
   8  -1  -2    2.27    0.37
   8   1  -2    2.06    0.41
   8   1  -2    1.77    0.38
  -7  -1   2    1.02    0.32
   7  -1  -2    1.20    0.36
   7  -1  -2    0.36    0.33
  -7   1   2    0.85    0.48
   7   1  -2    1.02    0.29
   7   1  -2    1.11    0.29
   6  -1  -2    8.47    0.82
   6  -1  -2    7.45    0.88
  -6  -1   2   10.12    1.05
  -6   1   2    9.75    0.91
   6   1  -2    8.73    0.81
   6   1  -2    7.36    0.84
   5  -1  -2   39.81    3.60
  -5  -1   2   52.37    3.56
   5  -1  -2   45.16    3.49
   5   1  -2   42.18    3.50
  -5   1   2   51.48    3.53
  -5   1   2   47.57    3.61
   5   1  -2   45.21    3.53
   4  -1  -2   49.24    3.71
   4  -1  -2   43.44    3.81
  -4  -1   2   55.38    3.77
  -4   1   2   55.64    3.74
  -4   1   2   49.35    3.81
   4   1  -2   45.56    3.71
   4   1  -2   48.45    3.74
  -3  -1   2    4.20    0.46
  -3  -1   2    4.45    0.35
   3  -1  -2    3.84    0.39
   3  -1  -2    4.01    0.52
   3   1  -2    3.54    0.43
   3   1  -2    3.62    0.38
  -3   1   2    4.31    0.52
  -3   1   2    4.53    0.44
  -2  -1   2   24.83    1.69
   2  -1  -2   21.89    1.72
  -2  -1   2   24.23    1.76
   2  -1  -2   21.88    1.82
   2   1  -2   23.21    1.75
  -2   1   2   22.10    1.72
  -2   1   2   21.06    1.81
   2   1  -2   23.01    1.70
   1  -1  -2    3.49    0.39
  -1  -1   2    3.62    0.33
   1   1  -2    3.40    0.32
  -1   1   2    3.08    0.29
  -1   1   2    3.26    0.39
   0  -1   2    6.35    0.54
   0  -1  -2    6.66    0.53
   0  -1  -2    6.28    0.58
   0  -1  -2    7.39    0.62
   0   1   2    6.98    0.61
   0   1   2    6.83    0.53
   0   1  -2    6.56    0.53
   0   1   2    6.66    0.59
   1  -1   2   80.07    5.98
  -1  -1  -2   70.40    5.95
  -1  -1  -2   81.17    5.95
   1   1   2   85.98    5.95
   1   1   2   79.75    5.96
  -1   1  -2   87.74    5.97
  -2  -1  -2  445.87   34.62
  -2  -1  -2  483.86   34.63
   2  -1   2  443.74   34.67
   2   1   2  478.47   34.62
   2   1   2  488.34   34.63
   2   1   2  466.66   34.61
  -2   1  -2  508.65   34.66
  -3  -1  -2  320.84   23.91
   3  -1   2  305.51   23.97
  -3  -1  -2  335.39   23.90
   3  -1   2  315.47   23.86
  -3  -1  -2  338.70   23.91
  -3   1  -2  307.59   23.90
   3   1   2  341.19   23.89
   3   1   2  327.01   23.90
   3   1   2  314.73   23.91
  -3   1  -2  358.96   23.96
  -4  -1  -2   12.16    0.91
   4  -1   2    9.63    0.99
   4  -1   2   11.11    0.89
  -4  -1  -2   11.86    0.94
  -4   1  -2   11.40    0.89
   4   1   2   11.17    0.91
   4   1   2   10.21    0.93
   4   1   2   10.34    0.92
  -4   1  -2   12.54    1.00
  -5  -1  -2    6.22    0.64
   5  -1   2    5.71    0.56
  -5  -1  -2    6.89    0.58
   5   1   2    5.42    0.61
  -5   1  -2    6.08    0.56
   5   1   2    5.55    0.58
  -5   1  -2    6.08    0.70
   5   1   2    5.62    0.63
   6  -1   2    0.06    0.26
  -6  -1  -2    0.38    0.30
   6  -1   2    0.20    0.21
   6   1   2    0.06    0.27
   6   1   2   -0.07    0.15
   6   1   2    0.23    0.32
  -6   1  -2   -0.01    0.23
   7  -1   2    3.95    0.52
   7  -1   2    2.55    0.54
   7   1   2    2.95    0.45
   7   1   2    2.91    0.44
  -7   1  -2    3.89    0.54
   8  -1   2    0.11    0.32
   8  -1   2   -0.39    0.39
   8  -1   2   -0.09    0.36
  -8   1  -2    0.73    0.41
   8   1   2    0.53    0.30
   8   1   2   -0.11    0.26
   9  -1   2    0.97    0.53
   9  -1   2    0.72    0.31
   9   1   2    1.11    0.34
   9   1   2    0.59    0.40
  10  -1   2    0.02    0.53
  10  -1   2    0.42    0.34
  10   1   2    1.48    0.42
  10   1   2    1.16    0.41
  11  -1   2    0.68    0.42
  11  -1   2    1.70    0.65
  11   1   2    1.08    0.51
  11   1   2    1.31    0.48
  12  -1   2    1.34    0.47
  12  -1   2    0.73    0.69
  12   1   2    0.67    0.55
  13  -1   2    3.27    0.89
  13  -1   2    2.43    0.68
  13   1   2    3.45    0.92
  13   1   2    2.29    0.68
  14  -1   2    0.14    0.96
  14   1   2    0.52    0.86
  14   1   2    0.41    0.94
  15  -1   2   -0.51    1.25
  15   1   2   -1.65    1.14
  15  -2  -2    0.09    1.42
  15   2  -2    1.23    0.90
  15   2  -2    0.05    1.24
  14  -2  -2    2.91    1.35
  14   2  -2    2.45    0.82
  14   2  -2    1.46    1.11
  13  -2  -2    0.47    0.51
  13  -2  -2    0.23    0.97
  13   2  -2   -0.90    0.78
  13   2  -2   -0.63    0.61
  12  -2  -2    0.68    0.45
  12  -2  -2    0.22    0.83
  12   2  -2   -0.23    0.70
  12   2  -2    1.21    0.55
  11  -2  -2    3.66    0.54
  11  -2  -2    3.09    0.90
  11   2  -2    3.06    0.68
  11   2  -2    4.00    0.68
  10  -2  -2    0.38    0.32
  10  -2  -2    0.03    0.57
  10   2  -2    0.48    0.45
  10   2  -2    0.10    0.43
   9  -2  -2   -0.15    0.57
   9  -2  -2    0.89    0.28
   9   2  -2    0.88    0.37
   9   2  -2    1.15    0.40
   8  -2  -2    0.51    0.24
   8  -2  -2   -0.06    0.50
   8   2  -2    0.30    0.30
  -8   2   2   -0.46    0.54
   8   2  -2    0.47    0.30
   7  -2  -2    5.61    0.91
  -7  -2   2    8.54    0.72
   7  -2  -2    7.46    0.75
  -7   2   2    7.67    0.98
   7   2  -2    7.35    0.81
   7   2  -2    7.69    0.79
   6  -2  -2    4.67    0.77
   6  -2  -2    5.46    0.59
  -6  -2   2    6.40    0.55
   6   2  -2    4.99    0.61
  -6   2   2    5.90    0.72
   6   2  -2    5.67    0.61
   5  -2  -2   22.03    2.20
   5  -2  -2   26.75    2.05
  -5  -2   2   29.27    2.02
   5   2  -2   24.27    2.10
  -5   2   2   30.07    2.11
   5   2  -2   26.62    2.05
   4  -2  -2   15.10    1.21
  -4  -2   2   15.71    1.31
   4  -2  -2   15.03    1.45
  -4  -2   2   15.37    1.18
  -4   2   2   15.21    1.24
   4   2  -2   15.32    1.19
   4   2  -2   15.25    1.29
  -4   2   2   15.66    1.46
  -3  -2   2   98.97    6.84
   3  -2  -2   92.39    6.78
   3  -2  -2   87.75    6.96
  -3  -2   2   83.68    6.76
  -3   2   2   93.61    6.79
   3   2  -2   88.80    6.83
  -3   2   2   91.02    6.95
   3   2  -2   99.33    6.75
   2  -2  -2   32.12    2.65
  -2  -2   2   35.98    2.53
  -2  -2   2   29.02    2.48
   2  -2  -2   34.63    2.49
   2   2  -2   33.54    2.53
  -2   2   2   34.27    2.49
   2   2  -2   36.18    2.51
   2   2  -2   31.43    2.46
  -2   2   2   32.33    2.65
   1  -2  -2    4.11    0.56
  -1  -2   2    3.65    0.39
  -1  -2   2    3.99    0.39
   1  -2  -2    4.19    0.36
   1   2  -2    3.74    0.40
  -1   2   2    4.27    0.36
   1   2  -2    3.57    0.38
  -1   2   2    3.04    0.55
   1   2  -2    3.85    0.38
   1   2  -2    3.60    0.38
   0  -2  -2   12.52    1.00
   0  -2  -2   13.56    1.14
   0  -2   2   12.94    0.98
   0  -2   2   11.69    1.05
   0   2  -2   12.78    1.05
   0   2  -2   12.43    0.99
   0   2  -2   12.37    0.98
   0   2   2   13.35    1.11
   0   2   2   13.22    1.00
   0   2   2   12.67    1.11
   1  -2   2    1.01    0.26
  -1  -2  -2    0.69    0.20
  -1  -2  -2    1.21    0.20
   1   2   2    0.87    0.27
  -1   2  -2    1.03    0.14
  -1   2  -2    1.06    0.15
   1   2   2    1.20    0.24
   1   2   2    0.97    0.17
  -1   2  -2    1.19    0.26
  -2  -2  -2  607.45   43.08
   2  -2   2  558.05   43.01
  -2  -2  -2  498.11   43.07
   2  -2   2  587.31   43.16
   2   2   2  613.56   43.07
   2   2   2  597.12   43.08
  -2   2  -2  591.02   43.02
   2   2   2  616.55   43.08
  -2   2  -2  594.45   43.01
  -2   2  -2  627.64   43.15
   3  -2   2   36.37    3.08
  -3  -2  -2   36.20    3.15
  -3  -2  -2   43.95    3.17
   3  -2   2   38.37    3.26
  -3  -2  -2   42.05    3.18
   3   2   2   42.62    3.18
   3   2   2   43.28    3.16
  -3   2  -2   46.54    3.10
  -3   2  -2   45.91    3.27
   3   2   2   44.80    3.14
   4  -2   2   61.36    4.68
  -4  -2  -2   58.00    4.74
   4  -2   2   57.16    4.88
  -4  -2  -2   64.76    4.77
  -4   2  -2   73.84    4.70
  -4   2  -2   66.66    4.86
   4   2   2   61.09    4.76
   4   2   2   62.65    4.78
   4   2   2   66.92    4.73
   5  -2   2   26.04    2.57
  -5  -2  -2   31.88    2.46
   5  -2   2   29.57    2.39
  -5  -2  -2   32.99    2.51
   5   2   2   30.11    2.48
  -5   2  -2   37.42    2.42
   5   2   2   33.62    2.54
   5   2   2   33.91    2.44
   6  -2   2    2.19    0.33
   6  -2   2    1.69    0.47
   6   2   2    2.38    0.32
   6   2   2    1.79    0.33
  -6   2  -2    2.85    0.36
   7  -2   2    9.28    1.20
   7  -2   2   12.01    0.96
   7   2   2   11.32    1.03
   7   2   2   11.61    1.00
   8  -2   2    0.46    0.44
   8  -2   2    0.52    0.28
  -8   2  -2    0.12    0.36
   8   2   2    0.27    0.31
   8   2   2    0.32    0.25
   9  -2   2   14.03    1.60
   9  -2   2   15.61    1.37
  -9   2  -2   19.39    1.48
   9   2   2   14.78    1.44
   9   2   2   17.06    1.47
  10  -2   2    1.49    0.74
  10  -2   2    1.95    0.36
  10   2   2    2.88    0.52
  10   2   2    1.81    0.47
  11  -2   2    6.33    1.15
  11  -2   2    7.66    0.81
  11   2   2    8.05    1.07
  11   2   2    7.98    1.00
  12  -2   2    1.60    0.91
  12  -2   2    1.78    0.76
  12   2   2    2.68    0.64
  12   2   2    2.60    0.70
  13  -2   2    0.90    1.03
  13   2   2   -1.41    0.71
  14  -2   2    1.45    1.09
  14   2   2    1.81    0.78
  14   2   2    0.06    0.93
  14  -3  -2    0.17    1.29
  14   3  -2   -1.01    1.02
  14   3  -2   -1.19    0.75
  13  -3  -2   -0.48    1.13
  13   3  -2   -1.38    0.75
  12  -3  -2    0.19    0.38
  12  -3  -2   -0.23    1.04
  12   3  -2    0.00    0.65
  12   3  -2   -0.31    0.56
  11  -3  -2    3.31    1.05
  11  -3  -2    2.67    0.45
  11   3  -2    3.40    0.62
  11   3  -2    2.04    0.64
  10  -3  -2    1.98    0.78
  10  -3  -2    1.84    0.36
  10   3  -2    0.94    0.47
  10   3  -2    1.97    0.54
   9  -3  -2    1.12    0.28
   9  -3  -2    0.45    0.71
   9   3  -2    1.00    0.37
   9   3  -2    1.62    0.44
   8  -3  -2   -0.22    0.61
   8   3  -2    0.30    0.35
   8   3  -2    0.88    0.28
  -8   3   2   -0.02    0.56
   7  -3  -2    3.89    0.51
   7  -3  -2    3.22    0.80
  -7  -3   2    3.37    0.54
  -7   3   2    5.07    0.67
   7   3  -2    4.38    0.61
   7   3  -2    4.58    0.55
   6  -3  -2    1.03    0.25
   6  -3  -2    0.91    0.49
   6   3  -2    1.25    0.31
  -6   3   2    0.93    0.38
   6   3  -2    1.00    0.24
   5  -3  -2    6.43    0.88
   5  -3  -2    7.90    0.65
  -5  -3   2    6.37    0.65
   5   3  -2    5.83    0.72
  -5   3   2    7.82    0.75
   5   3  -2    7.88    0.62
   4  -3  -2   21.67    2.20
   4  -3  -2   28.55    1.98
  -4  -3   2   22.84    1.99
   4   3  -2   30.22    1.95
  -4   3   2   26.33    2.00
   4   3  -2   24.05    2.05
   3  -3  -2   72.93    5.04
  -3  -3   2   70.02    5.10
  -3  -3   2   57.88    5.05
   3  -3  -2   65.09    5.27
  -3   3   2   69.49    5.04
   3   3  -2   65.99    5.01
  -3   3   2   67.20    5.27
   3   3  -2   68.80    5.10
   3   3  -2   69.69    5.12
   3   3  -2   72.27    5.10
   2  -3  -2   23.99    2.05
   2  -3  -2   24.81    1.82
   2   3  -2   25.12    1.86
   2   3  -2   21.86    1.82
  -2   3   2   22.37    2.02
   2   3  -2   24.08    1.87
   2   3  -2   22.71    1.87
  -2   3   2   24.95    1.82
  -1  -3   2   15.91    1.24
   1  -3  -2   15.15    1.43
   1  -3  -2   16.26    1.22
  -1  -3   2   16.33    1.30
   1   3  -2   15.03    1.28
   1   3  -2   14.59    1.23
   1   3  -2   15.08    1.29
   1   3  -2   15.93    1.25
  -1   3   2   15.54    1.21
  -1   3   2   14.49    1.39
   0  -3   2    3.14    0.52
   0  -3  -2    3.36    0.37
   0  -3  -2    3.05    0.55
   0   3   2    3.29    0.55
   0   3   2    3.10    0.56
   0   3  -2    3.09    0.37
   0   3  -2    4.35    0.37
   0   3   2    3.34    0.37
   0   3  -2    2.99    0.48
   1  -3   2    0.43    0.15
   1  -3   2    0.48    0.31
  -1  -3  -2    0.84    0.29
  -1  -3  -2    0.57    0.18
  -1   3  -2    0.39    0.13
   1   3   2    0.57    0.18
  -1   3  -2    0.25    0.29
   1   3   2    0.93    0.20
  -1   3  -2    0.44    0.15
   1   3   2    0.52    0.25
   1   3   2    0.69    0.37
  -2  -3  -2   71.83    5.17
   2  -3   2   64.40    5.33
   2  -3   2   66.98    5.09
  -2   3  -2   68.67    5.09
  -2   3  -2   69.15    5.08
   2   3   2   73.03    5.17
   2   3   2   71.36    5.28
   2   3   2   70.27    5.15
   2   3   2   65.90    5.18
  -2   3  -2   68.87    5.25
   3  -3   2    0.47    0.11
  -3  -3  -2    0.04    0.24
   3  -3   2    0.16    0.34
  -3   3  -2    0.19    0.39
   3   3   2    0.63    0.25
   3   3   2    0.46    0.17
  -3   3  -2    0.25    0.12
  -4  -3  -2  215.50   18.57
   4  -3   2  256.12   18.48
   4  -3   2  235.68   18.74
   4   3   2  245.64   18.60
   4   3   2  278.67   18.55
  -4   3  -2  283.68   18.50
  -5  -3  -2    1.10    0.32
   5  -3   2    0.80    0.38
   5  -3   2    1.22    0.16
  -5   3  -2    1.22    0.25
   5   3   2    1.33    0.31
   6  -3   2    1.88    0.52
   6  -3   2    1.81    0.25
   6   3   2    1.68    0.36
  -6   3  -2    2.52    0.34
   6   3   2    1.43    0.25
   7  -3   2    6.25    0.55
   7  -3   2    5.82    1.00
   7   3   2    5.00    0.73
  -7   3  -2    7.86    0.70
   7   3   2    5.56    0.60
   8  -3   2    0.17    0.22
   8  -3   2    0.13    0.59
   8   3   2    0.34    0.35
  -8   3  -2    1.37    0.40
   8   3   2    0.26    0.24
   9  -3   2    3.93    0.54
   9  -3   2    3.30    0.84
   9   3   2    4.76    0.72
   9   3   2    3.65    0.58
  -9   3  -2    5.18    0.64
  10  -3   2    1.82    0.38
  10  -3   2    1.67    0.69
  10   3   2    1.58    0.52
  11  -3   2    3.56    1.04
  11   3   2    2.26    0.59
  11   3   2    3.55    0.68
  12  -3   2    1.58    0.91
  12   3   2    0.11    0.61
  12   3   2    1.30    0.62
  13  -3   2    0.16    1.16
  13   3   2    1.69    0.78
  13   3   2    1.38    0.80
  14   3   2   -0.99    0.80
  14   3   2   -0.44    0.98
  14  -4  -2    0.29    1.45
  14   4  -2   -0.74    0.90
  13  -4  -2   -1.51    1.29
  13   4  -2    1.22    0.90
  13   4  -2    1.47    0.79
  12  -4  -2    0.16    1.13
  12   4  -2   -0.16    0.68
  12   4  -2    0.67    0.68
  11  -4  -2   -1.84    0.88
  11  -4  -2    0.21    0.32
  11   4  -2   -0.53    0.58
  11   4  -2   -0.32    0.54
  10  -4  -2   -0.58    0.73
  10  -4  -2    0.33    0.26
  10   4  -2    0.32    0.44
  10   4  -2   -0.22    0.47
   9  -4  -2    1.56    0.27
   9  -4  -2    1.22    0.74
   9   4  -2    0.76    0.46
   9   4  -2    1.19    0.38
   8  -4  -2   -0.96    0.67
   8  -4  -2   -0.02    0.23
   8   4  -2    0.16    0.41
  -8   4   2   -0.34    0.57
   8   4  -2   -0.23    0.24
   7  -4  -2    7.16    1.23
  -7  -4   2    6.11    0.85
   7  -4  -2    7.94    0.71
   7   4  -2    6.62    0.86
  -7   4   2    8.01    1.01
   6  -4  -2    0.11    0.20
   6  -4  -2   -0.80    0.54
  -6  -4   2    0.20    0.32
   6   4  -2   -0.07    0.30
  -6   4   2   -0.34    0.37
   6   4  -2   -0.04    0.15
   5  -4  -2    1.58    0.28
   5  -4  -2    1.40    0.53
  -5  -4   2    1.14    0.37
  -5   4   2    0.93    0.33
   5   4  -2    1.32    0.21
   5   4  -2    1.48    0.39
  -4  -4   2    0.48    0.30
   4  -4  -2    0.71    0.21
   4  -4  -2    0.67    0.43
   4   4  -2    0.60    0.15
   4   4  -2    0.19    0.23
  -4   4   2    0.87    0.26
   4   4  -2    0.15    0.40
   3  -4  -2   17.74    1.78
   3  -4  -2   20.67    1.51
   3   4  -2   18.85    1.49
  -3   4   2   20.14    1.52
   3   4  -2   17.65    1.63
   3   4  -2   18.63    1.57
   2  -4  -2   22.45    2.19
  -2  -4   2   25.99    2.04
   2  -4  -2   28.77    2.01
   2   4  -2   24.34    2.12
  -2   4   2   27.18    1.99
   2   4  -2   25.43    2.04
   2   4  -2   25.57    2.05
   2   4  -2   26.08    2.05
   1  -4  -2    3.56    0.80
  -1  -4   2    3.66    0.63
  -1  -4   2    3.19    0.47
   1  -4  -2    3.69    0.42
  -1   4   2    2.98    0.69
   1   4  -2    4.02    0.66
  -1   4   2    3.82    0.43
   1   4  -2    3.17    0.52
   1   4  -2    3.96    0.48
   1   4  -2    3.71    0.47
   0  -4   2    5.23    0.79
   0  -4  -2    5.39    0.58
   0  -4  -2    6.77    0.89
   0   4  -2    5.74    0.56
   0   4   2    6.47    0.83
   0   4   2    5.48    0.94
   0   4  -2    4.96    0.82
   0   4   2    6.03    0.58
   0   4  -2    5.25    0.57
   1  -4   2    8.42    1.05
   1  -4   2    8.66    0.79
  -1  -4  -2    8.51    0.81
   1   4   2   10.42    1.03
  -1   4  -2    9.94    0.77
   1   4   2    9.17    0.80
   1   4   2    8.69    0.82
  -1   4  -2    9.91    0.79
   1   4   2    7.35    1.07
  -1   4  -2    9.59    1.04
   2  -4   2   56.77    4.03
  -2  -4  -2   45.42    4.15
   2  -4   2   51.31    4.27
  -2  -4  -2   54.63    4.10
   2   4   2   57.17    4.17
  -2   4  -2   53.52    4.25
   2   4   2   51.90    4.24
  -2   4  -2   56.06    4.03
  -2   4  -2   58.27    4.01
   2   4   2   53.96    4.10
   3  -4   2   24.06    2.45
  -3  -4  -2   29.64    2.36
   3  -4   2   29.19    2.21
   3   4   2   32.65    2.33
   3   4   2   28.62    2.51
  -3   4  -2   29.78    2.23
   3   4   2   29.38    2.32
  -3   4  -2   30.55    2.21
   4  -4   2  177.39   12.81
   4  -4   2  163.60   13.12
  -4  -4  -2  171.14   12.95
   4   4   2  173.57   12.89
  -4   4  -2  193.07   12.82
   4   4   2  168.50   12.94
   5  -4   2   53.09    4.80
   5  -4   2   60.23    4.45
   5   4   2   61.64    4.52
   5   4   2   58.22    4.62
  -5   4  -2   66.85    4.49
   6  -4   2    1.98    0.67
   6  -4   2    2.21    0.29
   6   4   2    2.60    0.34
   6   4   2    1.50    0.41
  -6   4  -2    3.54    0.48
   7  -4   2    0.40    0.68
   7  -4   2    1.27    0.20
   7   4   2    0.33    0.37
   7   4   2    0.86    0.24
  -7   4  -2    1.09    0.37
   8  -4   2    0.49    0.73
   8  -4   2    0.82    0.21
   8   4   2    0.67    0.26
   8   4   2   -0.32    0.36
  -8   4  -2    1.08    0.40
   9  -4   2    3.30    0.97
   9  -4   2    3.43    0.45
   9   4   2    3.38    0.59
   9   4   2    3.72    0.70
  10   4   2    0.62    0.41
  10   4   2    0.61    0.50
  11  -4   2    0.24    0.89
  11   4   2    0.80    0.51
  11   4   2    1.57    0.62
  12  -4   2    3.50    1.29
  12   4   2    3.87    0.81
  12   4   2    3.22    0.75
  13  -4   2   -0.57    1.30
  13   4   2    1.27    0.86
  13   4   2    0.16    0.79
  14  -4   2   -0.47    1.56
  14   4   2    1.49    1.05
  14   4   2    1.94    0.93
  13  -5  -2   -3.06    1.48
  13   5  -2    0.90    0.88
  12  -5  -2   -0.06    1.18
  12   5  -2    1.37    0.83
  11  -5  -2    1.20    1.07
  11   5  -2    0.83    0.64
  11   5  -2    0.41    0.59
  10  -5  -2   -1.75    1.01
  10  -5  -2    1.49    0.36
  10   5  -2    1.60    0.50
  10   5  -2    2.37    0.69
   9  -5  -2    6.13    0.61
   9  -5  -2    3.46    1.02
   9   5  -2    4.77    0.70
   9   5  -2    6.55    0.89
   8  -5  -2    0.35    0.85
   8  -5  -2   -0.03    0.22
   8   5  -2    1.06    0.51
   8   5  -2   -0.01    0.26
   7  -5  -2   -0.30    0.77
   7  -5  -2   -0.16    0.23
  -7   5   2    0.77    0.58
   7   5  -2   -0.26    0.38
   7   5  -2   -0.04    0.19
   6  -5  -2    2.37    0.77
  -6  -5   2    3.31    0.65
   6   5  -2    4.20    0.88
   6   5  -2    3.90    0.63
  -6   5   2    5.35    0.80
   6   5  -2    4.72    0.47
   5  -5  -2    0.39    0.28
  -5  -5   2    0.67    0.46
   5  -5  -2    0.71    0.54
   5   5  -2    0.38    0.18
   5   5  -2    0.00    0.34
  -5   5   2    0.35    0.36
   5   5  -2   -0.02    0.57
   4  -5  -2    4.27    0.92
   4   5  -2    4.16    0.74
   4   5  -2    5.06    0.51
   4   5  -2    4.60    0.67
  -4   5   2    4.59    0.62
   3  -5  -2    6.64    0.99
   3   5  -2    6.98    0.75
   3   5  -2    7.81    0.73
   3   5  -2    6.58    1.02
  -3   5   2    6.53    0.72
   2  -5  -2    9.12    1.20
   2  -5  -2   10.16    0.84
   2   5  -2   11.20    0.94
   2   5  -2    7.58    1.12
   2   5  -2    9.78    0.98
  -1  -5   2    4.95    0.81
   1  -5  -2    4.10    0.77
   1  -5  -2    4.55    0.46
   1   5  -2    4.02    0.50
   1   5  -2    4.35    0.75
   1   5  -2    4.46    0.70
  -1   5   2    3.25    0.67
   0  -5  -2    5.50    0.58
   0  -5   2    6.46    0.93
   0  -5  -2    6.73    0.90
   0   5  -2    5.71    0.63
   0   5  -2    6.17    1.06
   0   5   2    5.63    0.59
   0   5  -2    5.98    0.80
   0   5   2    4.55    0.79
   1  -5   2    0.86    0.40
  -1  -5  -2    1.15    0.26
   1  -5   2    0.80    0.27
  -1   5  -2    0.49    0.68
  -1   5  -2    1.02    0.28
   1   5   2    0.85    0.24
   1   5   2    1.06    0.41
  -1   5  -2    1.20    0.26
   2  -5   2    1.69    0.30
   2  -5   2    1.00    0.46
  -2  -5  -2    1.74    0.34
   2   5   2    1.12    0.35
  -2   5  -2    2.07    0.30
  -2   5  -2    1.77    0.27
   2   5   2    1.30    0.28
   3  -5   2   11.46    1.42
  -3  -5  -2   14.74    1.23
   3  -5   2   13.72    1.12
   3   5   2   12.73    1.21
  -3   5  -2   14.44    1.10
   3   5   2   13.39    1.23
  -3   5  -2   13.88    1.12
   4  -5   2    9.66    1.32
   4  -5   2   10.14    0.87
   4   5   2   10.16    1.02
   4   5   2    9.87    0.93
  -4   5  -2   11.21    0.89
  -4   5  -2   10.87    0.87
   5  -5   2   26.87    2.08
  -5   5  -2   28.89    2.11
  -5   5  -2   26.03    2.07
   5   5   2   27.33    2.15
   5   5   2   28.12    2.28
   6  -5   2    2.23    0.78
   6  -5   2    3.39    0.42
   6   5   2    3.33    0.60
   6   5   2    4.18    0.45
  -6   5  -2    4.85    0.62
   7  -5   2    0.45    0.67
   7  -5   2    0.46    0.21
   7   5   2    0.40    0.49
   7   5   2    0.56    0.22
  -7   5  -2    0.52    0.38
   8  -5   2    1.05    0.81
   8   5   2    1.69    0.55
   8   5   2    1.92    0.35
   9   5   2   -0.38    0.32
   9   5   2    0.31    0.51
  10  -5   2    1.76    0.97
  10   5   2    2.65    0.68
  10   5   2    1.95    0.50
  11  -5   2   -0.84    1.20
  11   5   2   -0.56    0.52
  11   5   2   -1.08    0.73
  12  -5   2    1.05    1.35
  12   5   2    2.27    0.86
  13  -5   2   -1.67    1.53
  13   5   2    0.55    0.86
  13   5   2    2.09    0.93
  12  -6  -2   -0.46    1.33
  12   6  -2    0.38    0.89
  11  -6  -2    0.62    1.35
  11   6  -2    1.86    0.86
  10  -6  -2    0.28    1.21
  10   6  -2    0.20    0.67
   9  -6  -2   -1.46    0.90
   9   6  -2   -0.10    0.37
   9   6  -2    0.05    0.66
   8  -6  -2    2.14    0.35
   8   6  -2    2.38    0.38
   7  -6  -2    0.64    0.27
   7  -6  -2    0.58    0.84
   7   6  -2    0.76    0.50
   7   6  -2    0.12    0.21
   6  -6  -2    5.95    0.65
   6  -6  -2    5.95    1.27
   6   6  -2    6.05    0.92
   6   6  -2    7.09    0.61
   5  -6  -2    0.79    0.77
   5  -6  -2    0.19    0.24
   5   6  -2   -0.33    0.19
   5   6  -2   -0.37    0.39
   5   6  -2   -0.83    0.77
   4  -6  -2    7.06    1.11
   4  -6  -2    6.09    0.61
   4   6  -2    6.42    0.84
   4   6  -2    5.02    1.00
   3  -6  -2    2.28    0.35
   3  -6  -2    2.84    0.75
   3   6  -2    2.31    0.43
   3   6  -2    1.91    0.77
   2  -6  -2    4.98    0.93
   2  -6  -2    5.09    0.56
   2   6  -2    5.28    0.93
   2   6  -2    4.82    0.70
  -2   6   2    4.90    0.84
   2   6  -2    5.53    0.66
   1  -6  -2    0.43    0.54
   1  -6  -2    0.41    0.25
  -1  -6   2    0.11    0.45
   1   6  -2    0.58    0.38
  -1   6   2    0.52    0.25
  -1   6   2    0.67    0.48
   1   6  -2    0.24    0.27
   0  -6   2    2.53    0.54
   0  -6  -2    2.17    0.58
   0   6  -2    1.25    0.31
   0   6   2    1.80    0.52
   0   6  -2    1.91    0.47
   0   6   2    1.72    0.34
   1  -6   2    0.57    0.52
  -1  -6  -2    0.28    0.29
   1   6   2    0.49    0.47
  -1   6  -2    0.37    0.23
   1   6   2    0.01    0.26
   2  -6   2    1.79    0.59
  -2  -6  -2    0.64    0.33
   2  -6   2    0.41    0.24
  -2   6  -2    0.63    0.23
   2   6   2    0.42    0.30
   2   6   2    1.04    0.43
  -2   6  -2    0.36    0.28
   3  -6   2    3.31    0.47
  -3  -6  -2    4.42    0.61
   3  -6   2    3.28    0.79
  -3   6  -2    3.35    0.53
   3   6   2    2.86    0.55
  -3   6  -2    3.89    0.54
   3   6   2    4.23    0.61
   4  -6   2   22.15    2.30
   4  -6   2   21.62    1.83
   4   6   2   25.36    1.93
   4   6   2   22.80    1.98
  -4   6  -2   23.49    1.83
  -4   6  -2   23.26    1.83
   5  -6   2   23.64    1.92
   5  -6   2   22.61    2.36
   5   6   2   25.05    1.99
  -5   6  -2   24.10    1.91
   5   6   2   24.76    2.12
  -5   6  -2   26.41    1.96
   6  -6   2    0.50    0.30
   6  -6   2   -0.02    0.75
  -6   6  -2    1.27    0.29
   6   6   2    0.67    0.25
   6   6   2   -0.01    0.48
   7  -6   2   -0.95    0.88
   7   6   2    0.05    0.24
   7   6   2   -0.23    0.52
   8   6   2    1.44    0.33
   8   6   2   -0.05    0.56
   9  -6   2   -0.32    1.07
   9   6   2    1.02    0.67
   9   6   2    0.02    0.36
  10  -6   2    0.94    1.22
  10   6   2    0.09    0.71
  10   6   2    0.97    0.49
  11  -6   2    1.82    1.55
  11   6   2    1.38    0.85
  12  -6   2   -0.39    1.38
  12   6   2    0.59    0.97
  11  -7  -2    2.96    1.80
  11   7  -2    4.01    1.03
  10  -7  -2    2.80    1.56
  10   7  -2    0.27    0.82
   9  -7  -2   -0.51    1.36
   9   7  -2   -1.29    0.72
   8  -7  -2    2.50    1.26
   8   7  -2    1.52    0.69
   7  -7  -2    1.79    0.37
   7  -7  -2    0.68    0.98
   7   7  -2    0.94    0.58
   7   7  -2    1.67    0.31
   6  -7  -2    2.06    1.09
   6  -7  -2    2.46    0.45
   6   7  -2    2.63    0.42
   6   7  -2    2.35    0.60
   5  -7  -2    0.52    0.93
   5  -7  -2    0.54    0.30
   5   7  -2    0.21    0.47
   5   7  -2    0.31    0.25
   4  -7  -2    0.81    0.88
   4  -7  -2   -0.18    0.28
   4   7  -2   -0.04    0.47
   4   7  -2    0.31    0.28
   3  -7  -2    0.49    0.30
   3  -7  -2   -0.24    0.70
  -3   7   2    0.66    0.27
   3   7  -2    0.48    0.34
   3   7  -2   -0.35    0.37
  -3   7   2    0.27    0.54
   2  -7  -2    1.80    0.83
   2  -7  -2    2.68    0.42
  -2   7   2    1.08    0.63
   2   7  -2    2.18    0.50
   2   7  -2    2.17    0.50
  -2   7   2    2.69    0.41
   1  -7  -2    2.98    0.91
  -1  -7   2    3.85    0.75
   1  -7  -2    3.14    0.47
  -1   7   2    2.88    0.76
   1   7  -2    2.51    0.61
  -1   7   2    2.64    0.45
   1   7  -2    3.24    0.53
   0  -7   2   -0.29    0.58
   0  -7  -2   -0.60    0.64
   0  -7  -2    0.05    0.33
   0   7   2   -0.35    0.54
   0   7   2    0.35    0.33
   0   7  -2    0.17    0.30
   0   7  -2    0.33    0.49
  -1  -7  -2    0.61    0.35
   1  -7   2   -0.74    0.67
   1   7   2    0.25    0.55
  -1   7  -2    0.41    0.29
   1   7   2    0.32    0.32
  -1   7  -2    0.35    0.51
   2  -7   2   10.92    1.55
  -2  -7  -2   12.10    1.20
  -2   7  -2   11.97    1.09
   2   7   2   12.59    1.20
   2   7   2   13.16    1.33
   3  -7   2   -0.13    0.75
   3   7   2   -0.49    0.40
   3   7   2    0.67    0.37
  -3   7  -2    0.25    0.26
   4  -7   2    4.34    1.10
   4   7   2    5.62    0.86
  -4   7  -2    4.36    0.60
   4   7   2    6.65    0.77
   5  -7   2   11.66    1.08
   5  -7   2    9.37    1.57
   5   7   2   12.02    1.27
  -5   7  -2   10.05    1.03
   5   7   2   10.71    1.04
   6  -7   2    0.73    0.99
   6   7   2    1.74    0.39
   6   7   2    1.23    0.79
   7  -7   2    2.05    1.15
   7   7   2    4.15    0.59
   7   7   2    3.69    0.77
   8  -7   2    0.60    1.22
   8   7   2   -0.20    0.66
   8   7   2    0.72    0.37
   9  -7   2   -0.54    1.32
   9   7   2    1.78    0.84
   9   7   2    1.23    0.44
  10  -7   2    0.45    1.44
  10   7   2    0.39    0.88
  10   7   2    1.50    0.54
  11  -7   2   -0.05    1.61
  11   7   2    0.74    0.97
  10  -8  -2   -0.16    1.79
  10   8  -2    1.92    1.02
   9  -8  -2    0.60    1.48
   9   8  -2    0.39    0.90
   8  -8  -2   -0.13    1.44
   8   8  -2   -0.30    0.82
   7  -8  -2    1.03    1.38
   6  -8  -2    0.76    0.44
   6  -8  -2    2.23    1.32
  -6   8   2    1.06    0.39
   6   8  -2    1.34    0.66
   5  -8  -2   13.82    1.30
   5  -8  -2   12.79    1.98
  -5   8   2   14.82    1.28
   5   8  -2   12.41    1.53
   5   8  -2   14.51    1.26
   4  -8  -2    1.05    0.39
   4  -8  -2    0.96    1.06
   4   8  -2    0.84    0.56
  -4   8   2    1.02    0.79
  -4   8   2    0.10    0.35
   4   8  -2    1.22    0.40
   3  -8  -2    2.38    0.47
   3  -8  -2    1.79    1.02
   3   8  -2    1.68    0.56
  -3   8   2    1.47    0.81
   3   8  -2    2.12    0.49
  -3   8   2    2.08    0.45
   2  -8  -2    2.76    0.99
   2  -8  -2    3.63    0.57
  -2   8   2    2.53    0.49
   2   8  -2    3.09    0.64
  -2   8   2    1.90    0.80
   2   8  -2    3.47    0.60
   1  -8  -2   -0.08    0.82
   1  -8  -2    0.52    0.40
  -1   8   2    0.56    0.71
   1   8  -2   -0.76    0.41
   1   8  -2   -0.50    0.57
  -1   8   2   -0.02    0.38
   0  -8   2    3.44    0.93
   0  -8  -2    4.87    0.72
   0  -8  -2    4.26    1.05
   0   8   2    4.16    0.62
   0   8  -2    4.52    0.65
   0   8  -2    3.54    0.81
   0   8   2    3.72    0.90
  -1  -8  -2    0.85    0.45
   1  -8   2    1.82    0.83
   1   8   2    1.14    0.73
   1   8   2    1.11    0.43
  -1   8  -2    1.35    0.42
  -1   8  -2    0.93    0.66
   2  -8   2   14.67    1.98
  -2   8  -2   17.77    1.49
   2   8   2   19.87    1.75
   2   8   2   16.34    1.57
  -2   8  -2   14.74    1.78
   3  -8   2   -0.45    0.95
  -3   8  -2    0.41    0.35
   3   8   2    0.93    0.47
   3   8   2    0.39    0.54
   4  -8   2   -0.16    0.93
   4   8   2    2.52    0.52
   4   8   2    1.91    0.59
  -4   8  -2    1.46    0.39
   5  -8   2    1.29    1.11
   5   8   2    1.08    0.45
   5   8   2    1.09    0.65
   6  -8   2    4.81    1.31
   6   8   2    3.89    0.61
   6   8   2    4.75    0.90
   7  -8   2    0.66    1.18
   7   8   2   -0.21    0.72
   7   8   2    1.10    0.42
   8  -8   2    2.86    1.55
   8   8   2    4.72    0.75
   8   8   2    5.76    1.15
   9  -8   2    1.74    1.60
   9   8   2    1.01    0.98
  10  -8   2   -1.26    1.83
   8  -9  -2    2.39    1.83
   8   9  -2    1.12    0.94
   7  -9  -2   -0.51    1.67
   7   9  -2    2.43    0.86
   6  -9  -2    1.27    1.54
   6   9  -2    0.57    0.75
   5  -9  -2    0.91    1.43
  -5   9   2    1.83    1.01
   5   9  -2    1.49    0.78
   4  -9  -2    0.90    0.55
   4  -9  -2   -0.88    1.22
  -4   9   2    0.17    0.88
  -4   9   2    1.37    0.47
   4   9  -2    0.61    0.64
   3  -9  -2   -0.23    1.13
   3  -9  -2    1.10    0.55
  -3   9   2    0.77    0.92
   3   9  -2    0.10    0.61
  -3   9   2    0.01    0.46
   3   9  -2    0.58    0.56
   2  -9  -2   -0.05    0.49
   2   9  -2   -0.41    0.61
  -2   9   2    0.02    0.43
   2   9  -2    0.32    0.60
   1  -9  -2    6.31    1.39
   1  -9  -2    5.97    0.94
   1   9  -2    8.25    1.23
  -1   9   2    5.75    1.19
  -1   9   2    6.08    0.90
   1   9  -2    7.00    0.96
   0  -9  -2   -0.27    0.49
   0  -9   2   -0.31    0.93
   0   9  -2    0.89    0.50
   0   9  -2    0.14    0.73
   0   9   2    0.02    0.78
   0   9   2    0.51    0.49
   1  -9   2    7.40    1.37
   1   9   2    5.94    1.10
  -1   9  -2    5.21    0.82
  -1   9  -2    5.65    1.06
   1   9   2    6.31    1.33
   2  -9   2    2.94    1.02
   2   9   2    2.66    0.62
  -2   9  -2    2.25    0.86
  -2   9  -2    1.05    0.54
   2   9   2    1.50    0.76
   3  -9   2   -1.23    1.08
  -3   9  -2    2.11    0.88
  -3   9  -2    0.03    0.57
   3   9   2    1.73    0.62
   3   9   2    0.70    0.65
   4  -9   2    0.40    1.21
   4   9   2    1.47    0.58
   4   9   2    0.31    0.70
   5  -9   2    2.01    1.39
   5   9   2    1.55    0.75
   6  -9   2   -0.56    1.54
   6   9   2   -1.19    0.78
   7  -9   2    0.67    1.40
   7   9   2    0.59    0.94
   8  -9   2    5.05    1.87
   5 -10  -2    2.83    1.64
   5  10  -2   -0.19    0.87
  -5  10   2    1.83    1.21
   4 -10  -2   -0.78    1.49
  -4  10   2    0.23    1.13
   4  10  -2    0.97    0.78
   3 -10  -2    0.59    1.43
   3  10  -2   -0.56    0.71
  -3  10   2    0.30    1.08
   2 -10  -2   -1.75    1.32
   2  10  -2   -0.65    0.68
  -2  10   2    0.54    1.02
  -2  10   2    0.36    0.59
  -1  10   2    0.24    1.01
  -1  10   2    2.09    0.69
   1  10  -2    2.09    0.75
   0  10  -2    1.32    0.93
   0  10   2    1.69    0.64
   0  10   2    1.46    1.01
   0  10  -2    0.94    0.72
  -1  10  -2    4.33    0.81
   1  10   2    4.86    1.08
   1  10   2    4.23    0.82
   2 -10   2    1.84    1.33
   2  10   2    2.71    0.86
   2  10   2    3.07    0.76
   3 -10   2    0.84    1.34
  -3  10  -2    0.65    1.05
   3  10   2   -0.13    0.85
   3  10   2   -0.85    0.75
   4 -10   2    0.01    1.40
   4  10   2    0.17    0.81
  -4  10  -2   -1.04    1.09
   5 -10   2   -0.89    1.57
  -5  10  -2   -1.89    1.22
   5  10   2    1.73    0.88
  15   0  -3    0.80    0.82
  15   0  -3   -1.04    1.32
  14   0  -3   -0.56    1.02
  14   0  -3   -1.29    0.80
  13   0  -3    0.62    1.22
  13   0  -3   -0.12    0.57
  12   0  -3   -0.55    0.48
  12   0  -3    0.23    0.72
  11   0  -3    0.08    0.47
  11   0  -3    0.47    0.61
  10   0  -3   -0.45    0.51
  10   0  -3    0.33    0.37
   9   0  -3   -0.24    0.45
   9   0  -3   -0.70    0.29
   8   0  -3    0.47    0.29
   8   0  -3   -0.26    0.35
   7   0  -3    0.17    0.23
   7   0  -3    0.08    0.30
   6   0  -3    0.12    0.32
  -6   0   3    0.40    0.34
   6   0  -3    0.24    0.29
  -6   0   3    0.11    0.38
  -5   0   3    0.03    0.26
   5   0  -3    0.30    0.23
  -5   0   3   -0.10    0.28
   5   0  -3    0.32    0.26
  -4   0   3   -0.39    0.22
  -4   0   3    0.22    0.20
   4   0  -3   -0.18    0.19
   4   0  -3    0.18    0.22
   3   0  -3   -0.17    0.18
  -3   0   3    0.09    0.17
  -3   0   3    0.08    0.16
   3   0  -3    0.06    0.16
  -2   0   3   -0.04    0.13
   2   0  -3    0.08    0.12
  -2   0   3   -0.07    0.11
   2   0  -3   -0.07    0.14
  -1   0   3   -0.07    0.10
   1   0  -3   -0.10    0.08
  -1   0   3   -0.04    0.08
   1   0  -3    0.01    0.08
  -1   0   3   -0.07    0.07
   0   0   3   -0.04    0.05
   0   0  -3   -0.02    0.04
   0   0   3   -0.03    0.05
   0   0  -3    0.01    0.05
  -1   0  -3   -0.03    0.05
   1   0   3   -0.03    0.04
  -1   0  -3    0.02    0.05
   1   0   3   -0.07    0.04
   2   0   3   -0.12    0.06
  -2   0  -3   -0.04    0.07
   2   0   3   -0.02    0.07
   2   0   3   -0.02    0.07
  -2   0  -3   -0.01    0.08
   3   0   3   -0.09    0.09
  -3   0  -3    0.05    0.11
   3   0   3    0.17    0.11
  -3   0  -3    0.28    0.12
   3   0   3    0.04    0.11
   4   0   3    0.09    0.14
   4   0   3   -0.02    0.13
  -4   0  -3    0.02    0.14
   4   0   3    0.09    0.13
  -4   0  -3    0.03    0.13
   5   0   3    0.53    0.20
  -5   0  -3    0.74    0.21
  -5   0  -3    0.09    0.19
   6   0   3   -0.19    0.24
  -6   0  -3    0.36    0.26
   6   0   3   -0.12    0.18
   6   0   3    0.13    0.24
   7   0   3    0.21    0.28
  -7   0  -3    0.23    0.34
   7   0   3    0.35    0.32
   7   0   3   -0.19    0.28
   8   0   3    0.11    0.26
   8   0   3    0.12    0.32
   9   0   3    0.33    0.30
   9   0   3    0.17    0.39
  10   0   3   -0.36    0.35
  10   0   3    0.21    0.48
  11   0   3    0.53    0.51
  11   0   3    0.11    0.44
  12   0   3    0.17    0.52
  12   0   3   -0.95    0.58
  13   0   3   -0.41    0.77
  13   0   3    0.63    0.58
  14   0   3    0.24    1.00
  15  -1  -3    3.32    1.40
  15   1  -3   -0.30    1.25
  15   1  -3   -2.03    0.77
  14  -1  -3    3.89    1.20
  14  -1  -3    2.40    0.80
  14   1  -3    2.64    1.08
  14   1  -3    3.77    0.81
  13  -1  -3    0.41    0.55
  13  -1  -3   -0.34    0.89
  13   1  -3   -0.26    0.58
  13   1  -3    0.15    0.84
  12  -1  -3    0.31    0.82
  12  -1  -3    0.33    0.50
  12   1  -3   -0.63    0.68
  12   1  -3    1.03    0.55
  11  -1  -3    3.61    0.54
  11  -1  -3    2.63    0.84
  11   1  -3    1.76    0.55
  11   1  -3    2.29    0.67
  10  -1  -3    1.74    0.44
  10  -1  -3    1.45    0.64
  10   1  -3    1.70    0.57
  10   1  -3    1.16    0.43
   9  -1  -3    8.08    1.04
   9  -1  -3    9.08    0.88
   9   1  -3    8.22    0.90
   9   1  -3    7.69    0.95
   8  -1  -3    1.81    0.54
   8  -1  -3    1.86    0.34
   8   1  -3    1.36    0.37
   8   1  -3    0.86    0.37
   7  -1  -3    0.08    0.35
   7  -1  -3    0.32    0.22
  -7  -1   3    0.74    0.30
   7   1  -3    0.43    0.38
  -7   1   3    0.43    0.45
   7   1  -3    0.49    0.24
  -6  -1   3    0.93    0.25
   6  -1  -3    0.01    0.27
   6  -1  -3    0.95    0.32
  -6   1   3    0.93    0.70
   6   1  -3    0.53    0.23
   6   1  -3    0.72    0.30
  -6   1   3    0.07    0.36
   5  -1  -3   55.31    4.21
   5  -1  -3   51.66    4.33
  -5  -1   3   63.27    4.27
  -5   1   3   56.18    4.32
  -5   1   3   62.06    4.24
   5   1  -3   52.47    4.23
   5   1  -3   50.52    4.21
  -4  -1   3    4.63    0.56
   4  -1  -3    4.20    0.44
   4  -1  -3    3.60    0.57
  -4   1   3    3.51    0.55
   4   1  -3    3.39    0.46
   4   1  -3    3.82    0.44
  -4   1   3    3.86    0.47
   3  -1  -3    1.21    0.32
  -3  -1   3    1.54    0.20
   3  -1  -3    1.24    0.21
  -3  -1   3    1.45    0.28
  -3   1   3    1.33    0.24
  -3   1   3    1.59    0.34
   3   1  -3    1.02    0.25
   3   1  -3    1.46    0.23
  -2  -1   3    1.44    0.24
   2  -1  -3    0.96    0.30
  -2  -1   3    1.71    0.14
   2  -1  -3    1.54    0.21
  -2   1   3    1.41    0.22
  -2   1   3    1.07    0.28
   2   1  -3    1.65    0.25
   2   1  -3    1.23    0.17
   1  -1  -3   29.03    2.32
   1  -1  -3   29.51    2.23
  -1  -1   3   32.74    2.25
   1   1  -3   30.55    2.25
  -1   1   3   29.00    2.31
  -1   1   3   28.20    2.31
  -1   1   3   29.47    2.23
   0  -1  -3    0.58    0.11
   0  -1   3    0.49    0.11
   0  -1  -3    0.31    0.14
   0  -1   3    0.68    0.11
   0   1  -3    0.55    0.11
   0   1   3    0.62    0.18
   0   1   3    0.64    0.11
   0   1   3    0.28    0.14
   0   1  -3    0.63    0.10
  -1  -1  -3  200.10   14.13
   1  -1   3  200.49   14.10
  -1  -1  -3  166.17   14.14
   1  -1   3  190.91   14.15
   1   1   3  190.61   14.15
  -1   1  -3  186.85   14.09
   1   1   3  197.49   14.13
  -1   1  -3  210.46   14.14
   2  -1   3    2.63    0.35
  -2  -1  -3    2.92    0.32
  -2  -1  -3    2.88    0.31
   2   1   3    3.14    0.30
  -2   1  -3    3.38    0.35
   2   1   3    3.12    0.31
   2   1   3    2.82    0.31
   3  -1   3   17.07    1.33
   3  -1   3   15.97    1.44
  -3  -1  -3   18.30    1.38
  -3  -1  -3   17.82    1.39
   3   1   3   18.65    1.37
   3   1   3   17.81    1.39
  -3   1  -3   19.27    1.43
   3   1   3   17.21    1.37
   4  -1   3    0.21    0.23
  -4  -1  -3    0.24    0.15
   4  -1   3    0.39    0.12
   4  -1   3    0.23    0.13
  -4  -1  -3    0.85    0.21
  -4   1  -3    0.26    0.12
  -4   1  -3    0.21    0.22
   4   1   3    0.33    0.14
   4   1   3    0.23    0.16
   5  -1   3    0.60    0.20
   5  -1   3    0.41    0.22
   5  -1   3    0.79    0.19
  -5  -1  -3    0.75    0.25
  -5  -1  -3    1.28    0.25
   5   1   3    0.68    0.24
   5   1   3    0.68    0.25
  -5   1  -3    0.64    0.18
   5   1   3    0.95    0.27
  -6  -1  -3    9.30    0.82
   6  -1   3    8.42    0.74
   6  -1   3    6.31    0.80
   6  -1   3    8.83    0.73
   6   1   3    7.93    0.82
  -6   1  -3    9.26    0.74
   6   1   3    7.40    0.82
   6   1   3    6.86    0.73
   7  -1   3    0.26    0.27
   7  -1   3    0.07    0.28
   7  -1   3   -0.02    0.29
   7   1   3    0.01    0.22
   7   1   3    0.08    0.24
  -7   1  -3    0.17    0.27
   8  -1   3    1.41    0.35
   8  -1   3    0.58    0.39
   8  -1   3    0.08    0.33
  -8   1  -3    0.25    0.37
   8   1   3    0.00    0.31
   8   1   3    0.04    0.27
   9  -1   3    0.12    0.51
   9  -1   3   -0.31    0.31
   9  -1   3    0.11    0.40
   9   1   3    0.32    0.34
   9   1   3    0.16    0.32
  -9   1  -3    0.41    0.49
  10  -1   3   11.45    1.08
  10  -1   3   11.54    1.32
  10   1   3   12.41    1.17
  10   1   3   11.11    1.25
  11  -1   3    0.03    0.59
  11  -1   3   -0.50    0.41
  11   1   3    0.59    0.51
  11   1   3    1.12    0.47
  12  -1   3   -0.69    0.75
  12  -1   3    0.36    0.46
  12   1   3   -0.10    0.55
  13  -1   3    1.53    0.94
  13   1   3    0.15    0.76
  13   1   3    1.37    0.64
  14  -1   3   -0.34    1.09
  14   1   3   -1.12    0.93
  15  -2  -3   -0.59    1.46
  15   2  -3   -1.07    0.82
  15   2  -3    0.95    1.23
  14  -2  -3   -0.68    1.22
  14   2  -3    0.76    1.06
  14   2  -3    0.61    0.75
  13  -2  -3    1.69    0.53
  13  -2  -3    1.17    1.11
  13   2  -3    1.36    0.89
  13   2  -3    2.01    0.68
  12  -2  -3    0.71    0.45
  12   2  -3    0.75    0.61
  12   2  -3   -0.06    0.69
  11  -2  -3    0.26    0.39
  11  -2  -3   -0.04    0.79
  11   2  -3   -0.55    0.56
  11   2  -3    0.21    0.45
  10  -2  -3    0.28    0.68
  10  -2  -3    0.46    0.32
  10   2  -3   -0.04    0.40
  10   2  -3   -0.18    0.45
   9  -2  -3    0.11    0.61
   9  -2  -3   -0.01    0.27
   9   2  -3   -0.26    0.35
   9   2  -3    0.01    0.35
   8  -2  -3   10.07    1.23
   8  -2  -3    8.50    0.83
   8   2  -3    8.27    0.90
   8   2  -3    9.16    0.94
  -7  -2   3    0.87    0.24
   7  -2  -3    0.38    0.46
  -7   2   3    0.85    0.44
   7   2  -3    1.11    0.36
   7   2  -3    0.83    0.33
   6  -2  -3    2.51    0.38
  -6  -2   3    2.28    0.31
   6  -2  -3    1.89    0.43
  -6   2   3    3.34    0.51
   6   2  -3    1.23    0.30
   6   2  -3    1.96    0.36
   5  -2  -3   34.24    3.27
  -5  -2   3   47.00    3.08
   5  -2  -3   40.95    3.12
   5   2  -3   41.13    3.12
  -5   2   3   43.90    3.17
   5   2  -3   38.90    3.17
   4  -2  -3    7.30    0.93
   4  -2  -3    7.87    0.69
  -4  -2   3    8.11    0.63
  -4  -2   3    8.90    0.82
   4   2  -3    7.00    0.74
  -4   2   3    7.49    0.73
  -4   2   3    7.45    0.97
   4   2  -3    7.85    0.65
  -3  -2   3   21.64    1.57
   3  -2  -3   17.80    1.66
  -3  -2   3   17.27    1.42
   3  -2  -3   18.55    1.46
   3   2  -3   21.18    1.42
   3   2  -3   18.23    1.52
  -3   2   3   18.42    1.49
  -3   2   3   17.81    1.64
   2  -2  -3   25.50    1.91
   2  -2  -3   25.73    2.11
  -2  -2   3   27.18    1.96
  -2   2   3   24.14    2.07
   2   2  -3   24.60    1.95
  -2   2   3   26.26    1.92
   2   2  -3   24.61    1.86
   2   2  -3   24.03    1.89
   1  -2  -3    5.72    0.49
  -1  -2   3    6.09    0.53
   1  -2  -3    6.06    0.68
  -1  -2   3    5.10    0.49
  -1   2   3    4.91    0.63
  -1   2   3    5.25    0.69
   1   2  -3    5.67    0.52
  -1   2   3    5.87    0.49
   0  -2  -3   16.81    1.54
   0  -2  -3   20.78    1.60
   0  -2   3   19.54    1.45
   0  -2   3   17.63    1.49
   0  -2  -3   19.93    1.46
   0   2   3   17.88    1.58
   0   2  -3   19.73    1.46
   0   2  -3   18.65    1.47
   0   2   3   18.95    1.57
   0   2   3   19.89    1.46
   1  -2   3   91.58    6.96
   1  -2   3   90.63    7.07
  -1  -2  -3   98.05    7.02
   1   2   3  101.69    7.13
   1   2   3   93.39    7.07
   1   2   3   95.16    7.01
  -1   2  -3   98.13    6.98
  -1   2  -3   93.83    7.04
  -1   2  -3   93.23    6.96
  -2  -2  -3    1.01    0.25
   2  -2   3    1.07    0.29
  -2  -2  -3    1.37    0.23
   2   2   3    1.28    0.23
   2   2   3    1.27    0.22
   2   2   3    0.99    0.20
  -2   2  -3    1.02    0.24
  -3  -2  -3    2.83    0.40
  -3  -2  -3    2.19    0.37
   3  -2   3    2.87    0.48
   3   2   3    3.06    0.31
  -3   2  -3    2.64    0.44
   3   2   3    3.20    0.40
   3   2   3    2.92    0.38
  -4  -2  -3   50.88    4.29
   4  -2   3   53.68    4.44
  -4  -2  -3   60.24    4.33
   4   2   3   62.15    4.28
   4   2   3   56.28    4.32
  -4   2  -3   63.77    4.40
   4   2   3   54.52    4.30
  -5  -2  -3    6.11    0.63
   5  -2   3    5.88    0.50
   5  -2   3    4.82    0.73
   5   2   3    6.04    0.58
  -5   2  -3    6.27    0.51
   5   2   3    6.00    0.60
   6  -2   3   12.00    0.94
   6  -2   3   10.15    1.17
   6   2   3   10.21    1.02
   6   2   3   11.78    0.99
  -6   2  -3   13.58    0.96
   7  -2   3   -0.20    0.32
   7  -2   3    0.02    0.21
   7  -2   3    0.06    0.26
   7   2   3   -0.43    0.26
   7   2   3    0.05    0.20
  -7   2  -3   -0.12    0.24
   8  -2   3    0.98    0.30
   8  -2   3    1.16    0.37
   8  -2   3    0.90    0.44
  -8   2  -3    1.81    0.37
   8   2   3    1.26    0.35
   8   2   3    0.86    0.34
   9  -2   3    0.21    0.32
   9  -2   3    0.52    0.54
   9  -2   3   -0.33    0.44
   9   2   3    0.75    0.36
  -9   2  -3    1.02    0.44
   9   2   3    0.34    0.33
  10  -2   3    0.07    0.65
  10  -2   3   -0.24    0.39
  10   2   3    0.44    0.44
  10   2   3    0.32    0.40
  11  -2   3    0.71    1.28
  11  -2   3    0.14    0.32
  11   2   3   -0.16    0.45
  11   2   3    0.00    0.49
  12  -2   3    1.65    0.93
  12   2   3    2.45    1.11
  12   2   3    2.29    0.63
  13  -2   3    0.11    0.99
  13   2   3   -0.23    0.85
  13   2   3    0.83    0.75
  14  -2   3    2.91    1.13
  14   2   3    0.21    0.81
  14   2   3    1.75    0.96
  14  -3  -3    0.03    1.32
  14   3  -3    0.16    0.83
  13  -3  -3    1.53    1.28
  13   3  -3    0.17    0.80
  13   3  -3    0.55    0.70
  12  -3  -3    0.85    0.42
  12  -3  -3    0.70    1.00
  12   3  -3    0.48    0.61
  12   3  -3    1.20    0.71
  11  -3  -3    0.20    0.35
  11  -3  -3   -0.25    0.87
  11   3  -3    0.45    0.50
  11   3  -3    0.21    0.57
  10  -3  -3    1.47    0.80
  10  -3  -3    0.43    0.30
  10   3  -3    0.28    0.45
  10   3  -3    0.23    0.46
   9  -3  -3   -0.18    0.62
   9  -3  -3    0.09    0.24
   9   3  -3   -0.59    0.41
   9   3  -3   -0.03    0.34
   8  -3  -3    0.02    0.62
   8  -3  -3    0.47    0.22
   8   3  -3    0.25    0.38
   8   3  -3    0.15    0.27
   7  -3  -3   -0.57    0.49
  -7  -3   3    0.37    0.26
   7   3  -3   -0.10    0.30
   7   3  -3   -0.16    0.28
  -7   3   3    0.72    0.49
   6  -3  -3    5.88    0.96
  -6  -3   3    5.30    0.58
   6  -3  -3    6.56    0.61
   6   3  -3    6.14    0.61
  -6   3   3    7.36    0.86
   6   3  -3    5.94    0.71
   5  -3  -3    6.66    0.96
   5  -3  -3    8.31    0.72
  -5  -3   3    7.51    0.71
  -5   3   3    8.26    0.83
   5   3  -3    8.37    0.79
   5   3  -3    8.80    0.69
   4  -3  -3    4.65    0.84
   4  -3  -3    6.51    0.60
  -4  -3   3    6.27    0.61
  -4   3   3    6.74    0.67
   4   3  -3    7.44    0.54
   4   3  -3    6.77    0.68
  -3  -3   3   12.07    1.05
   3  -3  -3   12.49    0.94
  -3   3   3   10.24    1.23
   3   3  -3   10.24    0.98
   3   3  -3   11.40    1.03
   3   3  -3   12.11    0.89
  -3   3   3   11.57    0.97
   2  -3  -3    4.05    0.41
   2  -3  -3    2.91    0.60
  -2  -3   3    4.19    0.53
   2   3  -3    4.24    0.49
   2   3  -3    4.78    0.51
   2   3  -3    3.63    0.39
  -2   3   3    3.93    0.42
   2   3  -3    4.50    0.50
  -2   3   3    4.88    0.81
  -1  -3   3   20.38    1.57
   1  -3  -3   19.46    1.76
   1  -3  -3   20.96    1.57
  -1  -3   3   20.02    1.61
  -1   3   3   19.95    1.56
   1   3  -3   19.42    1.59
  -1   3   3   18.42    1.77
   1   3  -3   20.23    1.62
   1   3  -3   20.32    1.57
  -1   3   3   20.55    1.75
   1   3  -3   20.85    1.60
   0  -3  -3    8.37    0.75
   0  -3   3    7.96    0.84
   0  -3  -3    9.74    0.98
   0  -3   3    9.05    0.72
   0   3   3    6.85    0.90
   0   3  -3    8.56    0.72
   0   3  -3    8.47    0.82
   0   3   3    8.98    0.92
   0   3  -3    8.93    0.73
  -1  -3  -3    8.33    0.74
   1  -3   3    7.82    0.87
  -1  -3  -3    6.96    0.84
  -1   3  -3    8.57    0.67
  -1   3  -3    8.46    0.82
  -1   3  -3    8.17    0.69
   1   3   3    8.22    0.94
   1   3   3    8.97    0.86
  -2  -3  -3    0.14    0.26
  -2  -3  -3    0.33    0.18
   2  -3   3   -0.49    0.26
   2   3   3    0.00    0.20
  -2   3  -3    0.07    0.11
  -2   3  -3    0.11    0.09
   2   3   3    0.19    0.19
   2   3   3    0.27    0.38
  -2   3  -3   -0.23    0.29
   2   3   3   -0.06    0.17
  -3  -3  -3    7.42    0.89
   3  -3   3    9.09    1.02
  -3  -3  -3    9.66    0.85
  -3   3  -3    9.55    1.01
  -3   3  -3   10.22    0.74
   3   3   3   10.49    0.86
   3   3   3    9.59    0.85
   3   3   3   10.29    0.92
  -4  -3  -3  110.86    7.99
  -4  -3  -3   90.93    7.96
   4  -3   3   97.62    8.10
   4   3   3  123.31    7.99
   4   3   3  112.92    7.99
   5  -3   3   45.25    4.10
   5   3   3   53.09    3.98
   5   3   3   56.70    3.91
   6  -3   3    3.35    0.69
   6  -3   3    4.05    0.36
  -6   3  -3    3.91    0.42
   6   3   3    5.13    0.56
   6   3   3    4.58    0.45
   7  -3   3    9.09    1.24
   7  -3   3   10.40    0.81
  -7   3  -3   11.75    0.86
   7   3   3    9.91    0.91
   7   3   3    8.99    0.98
   8  -3   3    6.00    0.99
   8  -3   3    6.20    0.59
   8  -3   3    7.69    0.69
   8   3   3    6.07    0.68
   8   3   3    5.98    0.79
  -8   3  -3    6.52    0.68
   9  -3   3    0.77    0.27
   9  -3   3    0.50    0.61
   9   3   3    0.58    0.45
  -9   3  -3    0.43    0.48
   9   3   3    0.55    0.31
  10  -3   3    5.55    1.00
  10  -3   3    6.99    0.70
  10   3   3    8.14    0.99
  10   3   3    5.31    0.83
  11  -3   3    3.56    0.90
  11   3   3    2.66    0.68
  11   3   3    3.41    0.65
  12  -3   3    0.42    0.98
  12   3   3    2.40    0.67
  13  -3   3    1.12    1.16
  13   3   3    0.95    0.78
  13   3   3    2.20    0.81
  14  -3   3   -1.60    1.32
  14   3   3   -0.51    0.92
  14   3   3    0.09    0.80
  14  -4  -3    4.36    1.60
  14   4  -3    2.71    0.93
  13  -4  -3   -0.49    1.31
  13   4  -3   -0.79    0.74
  12  -4  -3   -0.59    1.16
  12   4  -3    0.13    0.73
  12   4  -3    0.35    0.67
  11  -4  -3   -0.35    0.32
  11  -4  -3    1.07    0.96
  11   4  -3    0.59    0.62
  11   4  -3   -0.52    0.55
  10  -4  -3    0.46    0.29
  10  -4  -3    1.26    0.83
  10   4  -3   -0.35    0.43
  10   4  -3    0.37    0.53
   9  -4  -3    1.68    0.72
   9  -4  -3    1.60    0.29
   9   4  -3    1.11    0.40
   9   4  -3    0.92    0.43
   8  -4  -3    1.71    0.29
   8  -4  -3    1.78    0.72
   8   4  -3    1.59    0.36
   8   4  -3    1.58    0.47
   7  -4  -3    8.51    0.76
  -7  -4   3    7.30    0.88
   7  -4  -3    6.92    1.20
   7   4  -3   10.12    0.84
   7   4  -3    8.69    0.97
   6  -4  -3    1.00    0.52
   6  -4  -3    1.57    0.35
  -6  -4   3    1.37    0.37
   6   4  -3    1.42    0.26
  -6   4   3    0.82    0.45
   6   4  -3    2.02    0.42
  -5  -4   3   10.68    1.11
   5  -4  -3   10.62    1.38
   5  -4  -3   13.04    1.06
   5   4  -3   13.87    1.00
   5   4  -3   11.21    1.13
   5   4  -3   15.13    1.29
  -5   4   3   12.47    1.15
   4  -4  -3    6.17    0.97
  -4  -4   3    5.88    0.72
   4  -4  -3    6.88    0.63
   4   4  -3    5.88    0.81
   4   4  -3    6.76    0.70
  -4   4   3    6.86    0.70
   4   4  -3    6.66    0.55
   3  -4  -3    7.70    0.63
   3  -4  -3    5.39    0.88
   3   4  -3    5.60    0.64
   3   4  -3    6.27    0.57
   3   4  -3    5.86    0.73
  -3   4   3    5.92    0.63
   2  -4  -3   45.57    3.24
  -2  -4   3   45.58    3.29
   2  -4  -3   40.25    3.47
   2   4  -3   41.08    3.25
   2   4  -3   38.42    3.33
   2   4  -3   44.29    3.28
   2   4  -3   42.60    3.31
  -2   4   3   44.01    3.23
  -1  -4   3  118.22    8.76
   1  -4  -3  129.61    8.78
   1  -4  -3  115.26    8.99
  -1  -4   3  123.75    8.85
   1   4  -3  119.33    8.76
   1   4  -3  120.31    8.78
  -1   4   3  105.98    9.02
  -1   4   3  123.96    8.76
  -1   4   3  108.38    8.94
   1   4  -3  121.18    8.84
   1   4  -3  115.67    8.82
   0  -4   3    0.78    0.37
   0   4  -3    0.69    0.35
   0   4  -3    0.77    0.24
   0   4  -3    0.50    0.21
   0   4   3    0.62    0.50
   0   4   3    0.37    0.24
   1  -4   3    1.27    0.43
  -1  -4  -3    1.29    0.24
  -1   4  -3    1.26    0.22
   1   4   3    1.15    0.23
  -1   4  -3    1.33    0.45
   1   4   3    1.58    0.49
  -1   4  -3    1.03    0.25
   1   4   3    1.19    0.54
  -2  -4  -3    0.50    0.20
   2  -4   3    0.37    0.46
  -2  -4  -3    0.72    0.40
  -2   4  -3    0.54    0.19
   2   4   3    0.41    0.19
   2   4   3    0.08    0.52
  -2   4  -3    0.70    0.46
  -2   4  -3    0.44    0.15
   3  -4   3    2.74    0.31
  -3  -4  -3    2.26    0.39
   3  -4   3    1.71    0.45
  -3  -4  -3    1.33    0.47
   3   4   3    2.50    0.38
  -3   4  -3    2.31    0.28
   3   4   3    2.38    0.65
  -3   4  -3    2.75    0.31
   3   4   3    2.09    0.36
   4  -4   3  143.20   10.35
  -4  -4  -3  140.86   10.51
   4  -4   3  123.33   10.65
   4   4   3  143.78   10.51
  -4   4  -3  149.48   10.36
  -4   4  -3  145.53   10.36
   4   4   3  141.34   10.46
   5  -4   3    8.66    1.19
   5   4   3    9.70    0.92
   5   4   3    9.28    0.80
   6  -4   3    1.31    0.59
   6   4   3    1.81    0.42
   6   4   3    1.74    0.30
   7  -4   3    4.96    0.95
   7   4   3    6.44    0.63
   7   4   3    7.09    0.83
   8  -4   3    2.23    0.77
   8   4   3    1.58    0.51
   8   4   3    1.75    0.34
   9  -4   3    2.62    0.92
   9   4   3    3.15    0.68
   9   4   3    4.79    0.65
  10  -4   3    1.80    0.95
  10   4   3    2.31    0.50
  10   4   3    3.31    0.63
  11  -4   3   -0.59    1.01
  11   4   3    0.21    0.50
  11   4   3    1.03    0.67
  12  -4   3    1.07    1.18
  12   4   3    0.12    0.70
  12   4   3    1.00    0.66
  13  -4   3    0.80    1.32
  13   4   3    2.01    0.84
  13   4   3    1.69    0.84
  13  -5  -3   -1.20    1.48
  13   5  -3   -0.06    0.88
  12  -5  -3    0.46    1.12
  12   5  -3    1.50    0.80
  11  -5  -3    0.30    1.18
  11   5  -3   -0.65    0.64
  11   5  -3   -0.50    0.58
  10  -5  -3    1.62    0.34
  10  -5  -3    1.90    0.96
  10   5  -3    0.83    0.60
  10   5  -3    0.80    0.49
   9  -5  -3    0.52    0.27
   9  -5  -3    0.47    0.94
   9   5  -3   -0.37    0.36
   9   5  -3   -0.36    0.49
   8  -5  -3    2.66    0.37
   8  -5  -3    2.03    0.86
   8   5  -3    2.98    0.68
   8   5  -3    2.42    0.40
  -7  -5   3    3.61    0.67
   7  -5  -3    3.41    0.99
   7  -5  -3    4.46    0.51
   7   5  -3    4.31    0.73
   7   5  -3    4.85    0.95
   7   5  -3    4.97    0.56
  -6  -5   3    0.78    0.47
   6  -5  -3   -0.53    0.65
   6  -5  -3    0.30    0.20
   6   5  -3    0.44    0.36
   6   5  -3    0.06    0.18
   6   5  -3    0.43    0.67
   5  -5  -3    3.77    0.93
   5  -5  -3    3.37    0.43
  -5  -5   3    3.61    0.61
   5   5  -3    4.37    0.42
   5   5  -3    3.28    0.56
   5   5  -3    4.36    0.71
   4  -5  -3    7.73    1.19
   4  -5  -3    6.93    0.65
   4   5  -3    5.84    0.78
   4   5  -3    6.56    0.99
   4   5  -3    7.79    0.65
   3  -5  -3    1.72    0.29
   3  -5  -3    1.30    0.60
   3   5  -3    1.12    0.50
   3   5  -3    1.76    0.30
   3   5  -3    1.60    0.36
   2  -5  -3    2.39    0.67
   2  -5  -3    2.82    0.37
  -2   5   3    1.52    0.51
   2   5  -3    2.82    0.41
   2   5  -3    2.39    0.59
   2   5  -3    2.55    0.44
   1  -5  -3   20.79    1.92
  -1  -5   3   21.68    1.84
   1  -5  -3   20.11    1.62
   1   5  -3   19.69    1.75
   1   5  -3   20.84    1.84
   1   5  -3   19.59    1.64
  -1   5   3   19.31    1.86
   0  -5  -3    3.18    0.68
   0  -5  -3    2.10    0.35
   0  -5   3    2.78    0.63
   0   5   3    2.48    0.58
   0   5   3    2.04    0.35
   0   5  -3    3.31    0.46
   0   5  -3    1.60    0.45
   0   5  -3    2.22    0.64
   1  -5   3    1.03    0.49
  -1  -5  -3    0.68    0.24
  -1   5  -3    0.38    0.56
   1   5   3    1.19    0.25
   1   5   3    1.02    0.39
  -1   5  -3    0.99    0.29
  -1   5  -3    0.98    0.25
   2  -5   3    1.27    0.43
  -2  -5  -3    1.30    0.31
   2   5   3    1.59    0.36
   2   5   3    1.36    0.36
  -2   5  -3    1.07    0.24
  -2   5  -3    0.98    0.26
   3  -5   3    1.34    0.59
  -3  -5  -3    1.55    0.34
   3   5   3    1.62    0.34
  -3   5  -3    1.86    0.29
   3   5   3    1.50    0.35
  -3   5  -3    1.63    0.26
  -4  -5  -3    5.62    0.77
   4  -5   3    6.01    1.03
   4  -5   3    7.49    0.64
  -4   5  -3    6.99    0.63
   4   5   3    6.49    0.71
  -4   5  -3    7.11    0.64
   4   5   3    8.02    0.82
   5  -5   3    5.95    0.55
   5  -5   3    3.72    0.85
   5   5   3    6.13    0.70
  -5   5  -3    5.65    0.53
  -5   5  -3    5.44    0.60
   5   5   3    6.01    0.62
   6  -5   3  107.54    9.21
   6   5   3  124.25    9.00
   6   5   3  124.50    8.85
   7  -5   3    0.11    0.73
   7   5   3    0.38    0.24
   7   5   3    0.72    0.41
   8  -5   3    0.53    0.79
   8   5   3    0.48    0.28
   8   5   3    0.15    0.51
   9   5   3    0.82    0.37
   9   5   3    1.09    0.62
  10  -5   3    1.50    1.13
  10   5   3    0.13    0.61
  10   5   3    0.67    0.43
  11  -5   3   -0.05    1.06
  11   5   3    0.61    0.53
  11   5   3    1.74    0.72
  12  -5   3   -0.69    1.24
  12   5   3   -0.79    0.69
  12   5   3    2.43    0.82
  13  -5   3    2.25    1.70
  13   5   3    4.81    1.04
  13   5   3    3.46    0.98
  12  -6  -3    1.54    1.61
  12   6  -3    1.17    0.96
  11  -6  -3    2.28    1.24
  11   6  -3    1.07    0.83
  10  -6  -3    1.48    1.16
  10   6  -3    0.37    0.67
   9  -6  -3    5.42    0.67
   9  -6  -3    4.03    1.16
   9   6  -3    5.04    0.86
   9   6  -3    4.70    0.75
   8  -6  -3    0.48    0.30
   8   6  -3    0.49    0.32
   7  -6  -3    1.10    0.96
   7  -6  -3    2.00    0.34
   7   6  -3    2.07    0.57
   7   6  -3    1.57    0.28
   6  -6  -3    2.08    0.35
   6  -6  -3    2.67    0.98
   6   6  -3    2.26    0.34
   6   6  -3    2.17    0.58
   5  -6  -3    0.40    0.24
   5  -6  -3   -0.74    0.77
   5   6  -3   -0.06    0.21
   5   6  -3    0.32    0.73
   5   6  -3   -0.27    0.37
   4  -6  -3    2.11    0.80
   4  -6  -3    2.15    0.36
   4   6  -3    2.86    0.39
   4   6  -3    1.97    0.46
   4   6  -3    2.28    0.73
   3  -6  -3   23.28    1.85
   3  -6  -3   24.01    2.28
   3   6  -3   21.48    2.14
   3   6  -3   24.17    1.90
   3   6  -3   22.88    1.96
   2  -6  -3    0.82    0.65
   2  -6  -3    1.06    0.28
   2   6  -3    1.23    0.32
   2   6  -3    1.42    0.70
   2   6  -3    0.69    0.42
  -2   6   3    0.63    0.54
   1  -6  -3    7.57    1.15
  -1  -6   3    8.22    0.97
   1  -6  -3    6.67    0.69
   1   6  -3    6.23    1.03
  -1   6   3    6.72    0.70
   1   6  -3    6.28    0.72
  -1   6   3    6.79    1.04
   1   6  -3    5.45    0.80
   0  -6  -3   11.95    1.11
   0  -6   3   11.59    1.29
   0  -6  -3   13.70    1.58
   0   6   3   13.82    1.38
   0   6   3   13.38    1.11
   0   6  -3   12.05    1.10
   0   6  -3    9.97    1.20
   1  -6   3    0.30    0.49
  -1  -6  -3   -0.06    0.29
   1   6   3   -0.23    0.29
   1   6   3    0.14    0.45
  -1   6  -3    0.50    0.25
   2  -6   3    7.74    1.07
  -2  -6  -3    6.59    0.80
  -2   6  -3    6.04    0.78
  -2   6  -3    6.27    0.70
   2   6   3    7.22    0.80
   2   6   3    8.06    0.93
   3  -6   3   10.87    1.44
  -3  -6  -3   13.21    1.16
   3   6   3   10.30    1.16
  -3   6  -3   12.26    1.01
  -3   6  -3   11.54    1.04
   3   6   3   11.60    1.14
  -4  -6  -3   56.63    4.32
   4  -6   3   47.22    4.52
  -4   6  -3   56.00    4.14
   4   6   3   55.68    4.31
   4   6   3   58.17    4.27
  -4   6  -3   55.57    4.12
   5  -6   3   52.00    4.82
   5   6   3   62.51    4.48
  -5   6  -3   60.04    4.38
  -5   6  -3   58.81    4.36
   5   6   3   56.92    4.57
   6   6   3   16.19    1.39
   6   6   3   18.07    1.60
  -6   6  -3   15.90    1.31
   7  -6   3   10.76    1.72
   7   6   3    7.92    1.18
   7   6   3   11.28    0.96
   8  -6   3    0.71    1.90
   8   6   3    0.58    0.62
   8   6   3    0.61    0.34
   9  -6   3    0.35    1.03
   9   6   3    0.40    0.37
   9   6   3    0.00    0.64
  10  -6   3   -0.34    1.21
  10   6   3    1.00    0.48
  10   6   3    1.37    0.73
  11  -6   3    1.01    1.42
  11   6   3    3.47    0.92
  12  -6   3    1.93    1.41
  12   6   3    5.09    1.07
  12   6   3    2.31    0.82
  11  -7  -3    0.35    1.72
  11   7  -3    1.40    0.95
  10  -7  -3    0.80    1.41
  10   7  -3    0.33    0.80
   9  -7  -3   -0.07    1.38
   9   7  -3    0.91    0.72
   8  -7  -3    0.90    1.20
   8   7  -3   -1.24    0.68
   7  -7  -3    3.49    1.11
   7  -7  -3    3.72    0.57
   7   7  -3    4.78    0.54
   7   7  -3    4.39    0.76
   6  -7  -3    4.67    1.19
   6  -7  -3    4.24    0.58
   6   7  -3    5.59    0.55
   6   7  -3    5.38    0.83
   5  -7  -3    0.34    0.30
   5  -7  -3    0.40    0.91
   5   7  -3   -0.16    0.23
   5   7  -3    0.51    0.46
   4  -7  -3    1.68    0.34
   4  -7  -3    0.94    0.79
   4   7  -3    1.26    0.31
   4   7  -3    0.44    0.46
   3  -7  -3    2.45    0.90
   3  -7  -3    1.84    0.38
  -3   7   3    2.07    0.69
   3   7  -3    1.76    0.52
   3   7  -3    1.68    0.39
   2  -7  -3    4.14    0.58
   2  -7  -3    3.67    0.88
  -2   7   3    3.06    0.71
   2   7  -3    3.33    0.57
   2   7  -3    3.98    0.61
  -2   7   3    3.83    0.55
   1  -7  -3    4.97    1.01
   1  -7  -3    4.99    0.65
  -1  -7   3    4.14    0.76
  -1   7   3    4.10    0.62
  -1   7   3    3.37    0.83
   1   7  -3    4.67    0.67
   1   7  -3    3.94    0.67
   0  -7  -3   16.97    1.82
   0  -7   3   15.37    1.66
   0  -7  -3   16.10    1.40
   0   7   3   18.07    1.74
   0   7  -3   12.80    1.51
   0   7  -3   16.06    1.39
   0   7   3   14.08    1.37
   1  -7   3    4.24    0.91
  -1  -7  -3    6.20    0.76
   1   7   3    6.90    1.06
  -1   7  -3    3.62    0.78
   1   7   3    5.32    0.74
  -1   7  -3    5.30    0.68
  -2  -7  -3    0.33    0.35
   2  -7   3    1.29    0.67
  -2   7  -3    0.64    0.28
   2   7   3    0.86    0.40
   2   7   3    0.56    0.53
   3  -7   3    7.55    1.29
  -3  -7  -3    7.64    0.92
   3   7   3    6.03    1.01
  -3   7  -3    6.87    0.73
   3   7   3    7.16    0.93
   4  -7   3    5.59    1.05
  -4   7  -3    4.99    0.73
   4   7   3    6.00    0.87
   5  -7   3    0.56    0.88
  -5   7  -3   -0.16    0.36
   5   7   3   -0.12    0.37
   5   7   3    0.10    0.48
   6  -7   3    1.87    1.09
   6   7   3    1.61    0.39
   6   7   3    1.35    0.68
   7  -7   3    8.12    1.51
   7   7   3   12.63    1.40
   7   7   3   11.64    1.05
   8  -7   3    0.76    1.18
   8   7   3    0.20    0.72
   8   7   3   -0.05    0.36
   9  -7   3   -0.83    1.30
   9   7   3    0.76    0.46
   9   7   3    0.30    0.82
  10  -7   3   -1.10    1.51
  10   7   3    0.96    0.55
  10   7   3    0.54    0.91
  11  -7   3   -2.48    1.60
  11   7   3    1.58    1.01
  10  -8  -3    6.43    1.87
  10   8  -3    7.07    1.33
   9  -8  -3    3.00    1.71
   9   8  -3   -1.27    0.89
   8  -8  -3    0.95    1.47
   8   8  -3    0.22    0.81
   7  -8  -3    3.24    1.52
   7   8  -3    5.83    0.97
   6  -8  -3    0.45    1.09
   6  -8  -3    0.36    0.43
   6   8  -3   -0.10    0.62
   5  -8  -3    2.36    0.48
   5  -8  -3    1.13    1.17
   5   8  -3    1.96    0.49
  -5   8   3    3.37    0.52
   5   8  -3    2.08    0.68
   4  -8  -3   -0.81    0.99
   4  -8  -3    0.65    0.42
  -4   8   3    0.81    0.37
   4   8  -3    0.96    0.35
  -4   8   3    0.44    0.80
   4   8  -3   -0.67    0.51
   3  -8  -3    6.39    1.27
   3  -8  -3    5.81    0.76
  -3   8   3    5.06    0.99
   3   8  -3    4.56    0.77
   3   8  -3    4.60    0.76
  -3   8   3    5.49    0.74
   2  -8  -3    1.05    0.42
   2  -8  -3   -0.03    0.93
  -2   8   3    0.91    0.38
  -2   8   3    0.37    0.75
   2   8  -3    0.37    0.52
   2   8  -3    0.93    0.49
   1  -8  -3    0.12    0.41
   1  -8  -3   -0.50    0.83
   1   8  -3    0.43    0.57
  -1   8   3    0.94    0.76
  -1   8   3    0.02    0.35
   1   8  -3   -0.44    0.42
   0  -8  -3    1.94    0.49
   0  -8   3    2.07    0.78
   0   8  -3    1.02    0.61
   0   8  -3    2.29    0.48
   0   8   3    1.29    0.72
   0   8   3    1.20    0.43
   1  -8   3    5.53    1.01
   1   8   3    4.49    0.95
  -1   8  -3    5.39    0.76
   1   8   3    5.00    0.77
  -1   8  -3    4.54    0.84
   2  -8   3    1.54    0.87
  -2  -8  -3    0.70    0.46
  -2   8  -3    0.43    0.61
   2   8   3    1.73    0.66
  -2   8  -3    1.03    0.39
   2   8   3    1.18    0.46
   3  -8   3    4.26    1.10
   3   8   3    3.62    0.72
   3   8   3    2.57    0.68
  -3   8  -3    2.84    0.52
   4  -8   3   13.93    2.05
  -4   8  -3   14.06    1.37
   4   8   3   14.64    1.60
   4   8   3   18.30    1.57
   5  -8   3    3.26    1.08
   5   8   3    3.55    0.65
   5   8   3    4.82    0.79
   6  -8   3    1.13    1.22
   6   8   3    2.31    0.87
   6   8   3    1.74    0.51
   7  -8   3   17.45    2.62
   7   8   3   17.51    1.57
   7   8   3   18.08    1.91
   8  -8   3    0.14    1.43
   8   8   3    0.07    0.83
   8   8   3    0.26    0.47
   9  -8   3    3.28    1.77
   9   8   3   -0.30    0.98
   8  -9  -3   -3.42    1.79
   8   9  -3    2.86    1.05
   7  -9  -3    2.99    1.71
   7   9  -3    1.37    0.89
   6  -9  -3    3.95    1.45
   6   9  -3    3.10    0.89
  -6   9   3    2.90    1.18
   5  -9  -3    0.24    0.69
   5  -9  -3   -1.34    1.32
   5   9  -3    0.30    0.64
  -5   9   3   -0.51    0.47
  -5   9   3   -0.42    1.03
   4  -9  -3    0.22    0.93
   4  -9  -3    2.95    1.25
   4   9  -3    0.81    0.66
  -4   9   3   -0.05    0.46
  -4   9   3    2.11    0.94
   3  -9  -3   10.16    1.74
   3  -9  -3    8.52    1.06
  -3   9   3    7.84    0.99
  -3   9   3    6.59    1.39
   3   9  -3    6.99    1.05
   2  -9  -3    0.93    0.52
   2  -9  -3   -0.51    1.03
  -2   9   3    0.02    0.82
  -2   9   3    0.26    0.45
   2   9  -3   -0.09    0.52
   2   9  -3    0.26    0.59
   1  -9  -3    6.79    1.54
   1  -9  -3    5.77    0.81
  -1   9   3    4.93    0.73
   1   9  -3    4.94    0.91
  -1   9   3    5.38    1.27
   1   9  -3    5.71    0.84
   0  -9   3    0.01    0.93
   0  -9  -3    0.43    0.58
   0   9  -3    0.79    0.71
   0   9   3    0.11    0.80
   0   9   3    0.50    0.55
   0   9  -3   -0.45    0.53
   1  -9   3    1.27    1.04
  -1  -9  -3    3.00    0.63
  -1   9  -3    1.69    0.79
   1   9   3    1.86    0.82
   1   9   3    2.92    0.64
  -1   9  -3    2.76    0.65
   2  -9   3    1.42    1.00
  -2   9  -3    2.41    0.59
   2   9   3    0.52    0.74
   2   9   3    1.06    0.58
  -2   9  -3    1.11    0.79
   3  -9   3    1.82    1.23
   3   9   3    2.36    0.70
   3   9   3    3.63    0.74
  -3   9  -3    2.21    0.88
   4  -9   3    5.19    1.39
   4   9   3    3.47    0.84
   4   9   3    5.90    0.84
   5  -9   3   -0.48    1.29
   5   9   3   -0.68    0.73
   5   9   3   -0.35    0.57
   6  -9   3   -2.21    1.44
   6   9   3    0.76    0.83
   6   9   3    0.72    0.54
   7  -9   3    1.09    1.55
   7   9   3    0.94    0.91
   5 -10  -3   -1.03    1.71
   5  10  -3    1.08    0.80
  -5  10   3   -0.16    1.25
   4 -10  -3    1.12    1.58
  -4  10   3    1.01    1.24
   4  10  -3   -0.38    0.74
   3 -10  -3    1.21    1.47
   3 -10  -3    1.05    0.69
  -3  10   3    0.67    0.60
   3  10  -3    0.50    0.69
  -3  10   3    1.80    1.17
   2 -10  -3   -1.25    1.34
   2 -10  -3   -0.87    0.66
   2  10  -3    0.79    0.70
  -2  10   3   -1.27    1.11
  -2  10   3    0.08    0.60
   1 -10  -3    2.88    0.79
   1  10  -3    3.19    0.85
  -1  10   3    3.44    1.23
  -1  10   3    3.64    0.76
   0  10   3    5.39    1.23
   0  10   3    7.04    0.95
   1 -10   3    0.44    1.24
   1  10   3    2.98    0.73
  -1  10  -3    2.67    0.95
   1  10   3    2.96    0.97
   2 -10   3   -0.67    1.28
  -2  10  -3   -1.15    1.00
   2  10   3    1.11    0.73
   2  10   3    0.00    0.85
   3 -10   3    1.90    1.43
  -3  10  -3    0.92    0.99
   3  10   3    2.84    0.82
   3  10   3    1.31    0.86
   4 -10   3   -0.36    1.50
   4  10   3    2.61    0.93
   4  10   3    2.02    1.00
  -4  10  -3    4.01    1.17
   5 -10   3    2.64    1.73
  -5  10  -3    1.85    1.24
  15   0  -4    1.01    0.86
  15   0  -4    3.29    1.38
  14   0  -4    1.99    1.15
  14   0  -4    3.20    0.73
  13   0  -4    0.46    0.60
  13   0  -4    0.55    0.85
  12   0  -4    1.11    0.54
  12   0  -4    0.27    0.73
  11   0  -4   -0.19    0.40
  11   0  -4    0.21    0.63
  10   0  -4    6.97    1.07
  10   0  -4    7.66    0.88
   9   0  -4    3.50    0.65
   9   0  -4    2.82    0.51
   8   0  -4    1.39    0.35
   8   0  -4    1.13    0.40
   7   0  -4    1.11    0.29
   7   0  -4    1.53    0.35
   6   0  -4   11.91    1.28
  -6   0   4   15.67    1.28
  -6   0   4   14.22    1.30
   6   0  -4   12.61    1.22
   5   0  -4    0.77    0.28
  -5   0   4    0.11    0.34
   5   0  -4    0.47    0.31
  -5   0   4    0.67    0.31
   4   0  -4    0.46    0.24
  -4   0   4    0.56    0.25
  -4   0   4    0.50    0.25
   4   0  -4    0.24    0.25
  -3   0   4   36.44    2.85
   3   0  -4   34.79    2.87
   3   0  -4   37.72    2.84
  -3   0   4   40.49    2.86
  -2   0   4  368.52   26.03
   2   0  -4  366.48   26.03
   2   0  -4  344.73   26.04
  -2   0   4  340.12   26.04
   1   0  -4    5.60    0.48
  -1   0   4    4.72    0.47
  -1   0   4    4.85    0.44
   1   0  -4    5.04    0.44
   1   0  -4    4.59    0.45
  -1   0   4    4.87    0.45
   0   0  -4  103.77    8.42
   0   0   4  119.17    8.42
   0   0  -4  116.63    8.41
   0   0   4  119.33    8.42
  -1   0  -4    1.19    0.17
   1   0   4    1.47    0.16
  -1   0  -4    1.42    0.16
   1   0   4    1.05    0.15
  -2   0  -4   50.67    3.61
  -2   0  -4   47.29    3.59
   2   0   4   49.56    3.61
   2   0   4   46.69    3.58
  -3   0  -4    3.46    0.35
   3   0   4    3.59    0.37
  -3   0  -4    3.99    0.37
   3   0   4    3.58    0.35
   3   0   4    3.54    0.34
  -4   0  -4    0.32    0.15
   4   0   4    0.49    0.15
   4   0   4    0.38    0.18
   4   0   4    0.11    0.14
   5   0   4    0.53    0.19
   5   0   4    0.60    0.22
   5   0   4    0.85    0.21
   6   0   4    0.18    0.20
   6   0   4    0.22    0.23
  -6   0  -4   -0.13    0.24
   6   0   4    0.22    0.24
   7   0   4    0.29    0.32
   7   0   4    0.35    0.32
  -7   0  -4    0.00    0.30
   7   0   4    0.17    0.23
   8   0   4    1.23    0.37
   9   0   4   10.87    1.15
   9   0   4   11.52    1.05
  10   0   4    2.36    0.47
  10   0   4    1.77    0.54
  11   0   4   -0.54    0.60
  11   0   4   -0.94    0.44
  12   0   4    3.17    0.84
  12   0   4    2.27    0.59
  13   0   4    1.98    0.70
  13   0   4    0.34    0.75
  14   0   4   -0.38    0.98
  15  -1  -4   -1.60    1.37
  15  -1  -4    1.54    0.80
  15   1  -4    0.76    0.84
  15   1  -4    0.31    1.22
  14  -1  -4    0.23    0.65
  14  -1  -4   -0.48    1.18
  14   1  -4    0.40    1.05
  14   1  -4    0.29    0.68
  13  -1  -4    3.63    0.68
  13  -1  -4    1.87    0.99
  13   1  -4    2.19    0.89
  12  -1  -4   -0.07    0.72
  12  -1  -4    1.40    0.50
  12   1  -4    0.34    0.71
  12   1  -4   -0.20    0.51
  11  -1  -4    1.84    0.49
  11  -1  -4    1.28    0.74
  11   1  -4    0.54    0.62
  11   1  -4    0.68    0.50
  10  -1  -4    0.17    0.60
  10  -1  -4    0.71    0.37
  10   1  -4   -0.09    0.41
  10   1  -4   -0.21    0.48
   9  -1  -4    4.77    0.81
   9  -1  -4    6.72    0.74
   9   1  -4    5.88    0.79
   9   1  -4    5.41    0.85
   8  -1  -4    4.23    0.58
   8  -1  -4    4.71    0.77
   8   1  -4    3.72    0.60
   8   1  -4    4.20    0.64
   7  -1  -4    0.60    0.39
  -7  -1   4    0.99    0.32
   7  -1  -4    0.78    0.25
   7   1  -4    0.60    0.26
   7   1  -4    0.25    0.35
  -6  -1   4    0.01    0.24
   6  -1  -4    0.35    0.33
   6  -1  -4    0.00    0.26
   6   1  -4    0.16    0.22
  -6   1   4    1.11    0.41
   6   1  -4   -0.32    0.27
  -6   1   4   -0.05    0.51
   5  -1  -4    8.11    0.80
  -5  -1   4    9.76    0.76
  -5  -1   4    8.39    0.89
   5  -1  -4    8.00    0.98
   5   1  -4    7.24    0.80
   5   1  -4    7.88    0.83
  -5   1   4    8.75    0.87
  -5   1   4    8.89    0.97
  -4  -1   4   10.62    0.90
  -4  -1   4   10.28    0.75
   4  -1  -4    8.42    0.78
   4  -1  -4    7.78    0.95
  -4   1   4    7.19    0.92
   4   1  -4    7.76    0.77
   4   1  -4    8.47    0.81
  -4   1   4    9.47    0.82
  -3  -1   4   24.52    1.69
  -3  -1   4   23.51    1.78
   3  -1  -4   21.22    1.85
   3  -1  -4   22.39    1.73
  -3   1   4   21.42    1.73
   3   1  -4   22.62    1.76
  -3   1   4   21.16    1.84
   3   1  -4   20.97    1.71
  -2  -1   4    3.08    0.28
  -2  -1   4    3.51    0.39
   2  -1  -4    2.74    0.48
   2  -1  -4    2.86    0.33
  -2   1   4    2.90    0.35
   2   1  -4    3.27    0.29
   2   1  -4    3.29    0.37
  -2   1   4    2.47    0.46
   1  -1  -4    1.39    0.18
   1  -1  -4    1.25    0.27
  -1  -1   4    1.75    0.25
  -1   1   4    0.86    0.24
  -1   1   4    1.45    0.21
   1   1  -4    1.35    0.14
   1   1  -4    1.71    0.24
  -1   1   4    1.41    0.31
   0  -1   4    8.30    0.63
   0  -1  -4    6.50    0.69
   0  -1   4    7.73    0.66
   0  -1  -4    8.13    0.65
   0   1   4    8.64    0.65
   0   1   4    8.34    0.76
   0   1  -4    8.53    0.62
   0   1  -4    8.39    0.66
   0   1   4    7.95    0.71
  -1  -1  -4   26.21    1.92
   1  -1   4   24.64    1.92
  -1   1  -4   24.94    1.88
   1   1   4   26.00    1.91
   1   1   4   24.96    1.94
   2  -1   4   14.56    1.07
   2  -1   4   14.01    1.16
  -2  -1  -4   14.77    1.13
  -2  -1  -4   12.70    1.13
  -2   1  -4   14.57    1.07
   2   1   4   14.47    1.12
   2   1   4   15.94    1.14
   3  -1   4   20.31    1.65
   3  -1   4   20.01    1.54
  -3  -1  -4   20.93    1.60
  -3  -1  -4   21.00    1.60
   3   1   4   20.23    1.60
   3   1   4   21.81    1.59
   3   1   4   20.37    1.59
   4  -1   4    9.20    0.72
   4  -1   4    8.87    0.70
  -4  -1  -4    8.13    0.78
   4  -1   4    8.51    0.84
   4   1   4    9.28    0.76
   4   1   4    8.72    0.77
  -4   1  -4    9.91    0.82
   4   1   4    8.57    0.77
   5  -1   4    6.34    0.53
   5  -1   4    6.93    0.57
   5  -1   4    5.39    0.66
   5   1   4    5.90    0.62
   5   1   4    5.77    0.61
   5   1   4    5.89    0.56
  -6  -1  -4    5.01    0.64
   6  -1   4    5.05    0.56
   6  -1   4    4.40    0.64
   6  -1   4    5.98    0.52
   6   1   4    5.96    0.64
   6   1   4    4.45    0.51
  -6   1  -4    5.00    0.52
   7  -1   4    0.13    0.26
   7  -1   4   -0.10    0.25
   7  -1   4    0.04    0.28
   7   1   4   -0.33    0.21
  -7   1  -4    0.26    0.24
   7   1   4    0.11    0.22
   8  -1   4    9.69    0.95
   8  -1   4   10.65    0.94
   8  -1   4    9.04    1.08
   8   1   4    8.97    0.96
  -8   1  -4   10.86    0.93
   8   1   4    8.84    0.92
   9  -1   4    0.40    0.47
   9  -1   4    0.04    0.46
   9   1   4    0.88    0.33
   9   1   4    0.45    0.33
  -9   1  -4    0.24    0.42
  10  -1   4    1.08    0.50
  10  -1   4    0.30    0.34
  10   1   4    0.05    0.39
  10   1   4    0.09    0.36
  11  -1   4   -0.59    0.65
  11  -1   4    0.67    0.42
  11   1   4    0.82    0.58
  11   1   4    1.73    0.53
  12  -1   4    0.37    0.47
  12  -1   4    0.33    0.71
  12   1   4    0.88    0.54
  12   1   4    2.25    0.66
  13  -1   4   -0.44    0.93
  13   1   4    0.70    0.71
  13   1   4    0.73    0.64
  14  -1   4    0.55    0.94
  14   1   4   -0.52    0.94
  15  -2  -4    1.07    1.57
  15   2  -4    1.64    1.30
  15   2  -4   -0.89    0.84
  14  -2  -4    1.96    1.24
  14  -2  -4    1.14    0.61
  14   2  -4   -0.87    0.73
  13  -2  -4    0.39    1.08
  13  -2  -4    0.92    0.53
  13   2  -4    1.14    0.83
  13   2  -4    1.22    0.68
  12  -2  -4    1.11    0.47
  12   2  -4    0.91    0.55
  12   2  -4   -1.00    0.68
  11  -2  -4    0.02    0.38
  11  -2  -4   -0.12    0.68
  11   2  -4   -0.13    0.46
  11   2  -4    0.12    0.53
  10  -2  -4    7.17    1.21
  10  -2  -4    9.31    0.90
  10   2  -4    7.59    1.05
  10   2  -4    9.01    1.00
   9  -2  -4    0.70    0.55
   9  -2  -4    0.77    0.31
   9   2  -4    0.90    0.39
   9   2  -4    0.23    0.37
  -8  -2   4    8.01    0.70
   8  -2  -4    6.42    0.68
   8  -2  -4    6.24    1.03
   8   2  -4    5.14    0.73
   8   2  -4    6.97    0.81
  -7  -2   4    5.49    0.52
   7  -2  -4    3.86    0.77
   7  -2  -4    5.04    0.54
   7   2  -4    4.69    0.64
   7   2  -4    3.86    0.67
   6  -2  -4    0.27    0.33
  -6  -2   4    0.70    0.18
   6  -2  -4    0.42    0.26
   6   2  -4    0.58    0.27
  -6   2   4    0.62    0.38
   6   2  -4    0.61    0.26
   5  -2  -4    7.29    0.65
   5  -2  -4    5.78    0.79
   5   2  -4    6.55    0.62
  -5   2   4    6.21    0.75
   5   2  -4    6.23    0.68
   4  -2  -4    2.14    0.33
   4  -2  -4    2.32    0.53
  -4  -2   4    3.03    0.47
  -4  -2   4    2.25    0.23
   4   2  -4    2.48    0.40
  -4   2   4    2.45    0.37
  -4   2   4    2.40    0.56
   4   2  -4    2.25    0.29
   3  -2  -4   10.58    0.87
  -3  -2   4    9.80    0.81
  -3  -2   4   12.73    0.99
   3  -2  -4   10.30    1.09
  -3   2   4   10.86    0.90
   3   2  -4   10.57    0.94
  -3   2   4   11.51    1.11
   3   2  -4   10.18    0.81
  -2  -2   4    0.72    0.25
   2  -2  -4    0.20    0.28
   2  -2  -4    0.43    0.14
  -2   2   4    0.56    0.16
  -2   2   4    0.47    0.34
   2   2  -4    0.51    0.19
  -1  -2   4   90.05    7.20
   1  -2  -4  100.47    7.22
   1  -2  -4  100.41    7.38
  -1  -2   4  105.76    7.24
  -1   2   4  101.40    7.22
   1   2  -4   93.27    7.18
  -1   2   4   99.31    7.37
  -1   2   4   90.99    7.34
   1   2  -4  100.21    7.24
   0  -2  -4   18.25    1.49
   0  -2  -4   17.56    1.34
   0  -2   4   18.22    1.33
   0  -2  -4   14.13    1.41
   0  -2   4   16.45    1.36
   0   2   4   16.90    1.33
   0   2   4   17.16    1.47
   0   2  -4   17.33    1.33
   0   2   4   17.30    1.45
   0   2  -4   18.46    1.34
   1  -2   4   52.41    4.19
  -1  -2  -4   56.57    4.15
   1  -2   4   54.18    4.10
   1   2   4   54.86    4.21
  -1   2  -4   58.26    4.11
  -1   2  -4   56.69    4.16
   1   2   4   56.63    4.15
   2  -2   4    6.00    0.66
  -2  -2  -4    5.12    0.59
  -2  -2  -4    6.58    0.58
   2   2   4    6.40    0.57
   2   2   4    5.98    0.58
  -2   2  -4    7.01    0.62
  -3  -2  -4   19.53    1.75
   3  -2   4   19.77    1.82
  -3  -2  -4   22.64    1.76
   3   2   4   22.78    1.76
  -3   2  -4   25.12    1.82
   3   2   4   23.74    1.74
   3   2   4   22.59    1.74
  -4  -2  -4    0.06    0.20
  -4  -2  -4   -0.26    0.20
  -4   2  -4    0.34    0.32
   4   2   4   -0.15    0.12
   4   2   4    0.23    0.23
   4   2   4    0.45    0.22
   5  -2   4    8.26    0.93
   5   2   4   10.78    0.83
   5   2   4    9.43    0.85
   6  -2   4   11.68    0.86
   6  -2   4    9.15    1.10
   6  -2   4    9.97    0.87
  -6   2  -4   11.55    0.86
   6   2   4   10.33    0.97
   6   2   4   12.01    0.95
   7  -2   4    0.18    0.34
   7  -2   4    0.10    0.21
   7  -2   4    0.11    0.20
  -7   2  -4    0.19    0.20
   7   2   4   -0.10    0.26
   7   2   4   -0.01    0.18
   8  -2   4    0.90    0.53
   8  -2   4    1.45    0.32
   8  -2   4    1.83    0.34
   8   2   4    1.55    0.41
   8   2   4    1.29    0.34
  -8   2  -4    2.01    0.33
   9  -2   4    5.38    0.69
   9  -2   4    3.55    0.82
   9  -2   4    3.76    0.50
   9   2   4    3.54    0.59
   9   2   4    3.54    0.58
  -9   2  -4    3.85    0.52
  10  -2   4    1.04    0.63
  10  -2   4    0.49    0.37
  10   2   4    0.12    0.45
  10   2   4    0.14    0.37
  11  -2   4    0.38    0.70
  11  -2   4    0.42    0.38
  11   2   4    0.35    0.47
  11   2   4    0.66    0.52
  12  -2   4    0.32    0.86
  12   2   4   -0.60    0.61
  12   2   4    0.03    0.57
  13  -2   4   -0.84    0.96
  13   2   4    1.33    0.80
  13   2   4    0.57    0.86
  14  -2   4    0.33    1.06
  14   2   4   -1.54    1.02
  14   2   4   -0.78    0.80
  14  -3  -4    0.66    1.33
  14   3  -4    0.54    0.85
  13  -3  -4    4.53    0.66
  13  -3  -4    2.10    1.27
  13   3  -4    4.96    1.03
  13   3  -4    3.33    0.84
  12  -3  -4    1.52    0.45
  12  -3  -4    0.84    1.02
  12   3  -4    1.67    0.76
  12   3  -4    1.63    0.60
  11  -3  -4    0.16    0.35
  11  -3  -4   -0.35    0.91
  11   3  -4    0.31    0.55
  11   3  -4    0.70    0.51
  10  -3  -4   -0.33    0.30
  10  -3  -4   -0.83    0.76
  10   3  -4   -0.25    0.42
  10   3  -4    0.06    0.46
   9  -3  -4   -0.29    0.62
   9  -3  -4    0.07    0.27
   9   3  -4   -0.19    0.33
   9   3  -4    0.72    0.41
   8  -3  -4    2.04    0.66
  -8  -3   4    3.24    0.52
   8  -3  -4    2.70    0.38
   8   3  -4    2.78    0.59
   8   3  -4    2.47    0.53
  -7  -3   4    5.71    0.55
   7  -3  -4    4.57    0.51
   7  -3  -4    3.83    0.81
   7   3  -4    5.17    0.67
   7   3  -4    4.54    0.64
   6  -3  -4    3.09    0.72
  -6  -3   4    4.67    0.49
  -6   3   4    5.18    0.76
   6   3  -4    5.20    0.55
   6   3  -4    5.42    0.65
   5  -3  -4   -0.09    0.40
   5  -3  -4    0.18    0.18
  -5  -3   4    0.15    0.17
  -5   3   4    0.07    0.33
   5   3  -4   -0.12    0.24
   5   3  -4    0.05    0.15
   4  -3  -4   20.82    2.04
  -4  -3   4   19.56    1.76
   4  -3  -4   24.72    1.80
   4   3  -4   26.75    1.74
  -4   3   4   23.92    1.84
   4   3  -4   22.01    1.87
   3  -3  -4   43.68    4.04
  -3  -3   4   53.93    3.89
   3  -3  -4   54.14    3.82
  -3   3   4   44.41    4.03
   3   3  -4   49.91    3.80
  -3   3   4   53.36    3.84
   3   3  -4   54.20    3.74
   3   3  -4   51.91    3.90
  -2  -3   4    0.15    0.23
   2  -3  -4    0.21    0.15
   2  -3  -4    0.21    0.43
  -2   3   4    0.17    0.41
   2   3  -4   -0.01    0.18
   2   3  -4    0.03    0.19
   2   3  -4    0.26    0.11
  -2   3   4    0.03    0.16
   1  -3  -4   26.16    2.13
  -1  -3   4   26.32    1.89
  -1  -3   4   23.10    1.90
   1  -3  -4   25.13    1.88
  -1   3   4   23.33    2.07
  -1   3   4   24.55    1.87
   1   3  -4   24.20    1.88
  -1   3   4   20.44    2.05
   1   3  -4   25.23    1.91
   0  -3   4    2.34    0.31
   0  -3   4    1.92    0.38
   0  -3  -4    2.49    0.53
   0  -3  -4    2.20    0.31
   0  -3  -4    1.75    0.40
   0   3   4    2.41    0.35
   0   3   4    2.16    0.51
   0   3   4    2.26    0.49
   0   3  -4    2.39    0.34
   0   3  -4    1.99    0.32
   0   3  -4    2.68    0.40
  -1  -3  -4    2.38    0.48
   1  -3   4    3.32    0.34
  -1  -3  -4    3.75    0.43
   1  -3   4    3.21    0.56
   1   3   4    3.97    0.43
  -1   3  -4    2.89    0.48
   1   3   4    4.19    0.58
  -1   3  -4    3.85    0.35
   1   3   4    3.03    0.58
  -1   3  -4    3.85    0.38
   2  -3   4    6.54    0.80
  -2  -3  -4    5.04    0.73
  -2   3  -4    7.82    0.57
   2   3   4    6.60    0.72
  -2   3  -4    6.98    0.54
  -2   3  -4    6.37    0.75
   2   3   4    7.04    0.96
   3  -3   4   60.38    4.87
  -3  -3  -4   60.95    4.74
  -3   3  -4   65.97    4.82
   3   3   4   65.10    4.76
   3   3   4   62.14    4.74
   4  -3   4    2.93    0.59
  -4  -3  -4    3.77    0.47
   4   3   4    3.98    0.41
   4   3   4    3.69    0.46
  -5  -3  -4   37.27    2.93
   5  -3   4   32.55    3.04
   5   3   4   37.04    2.92
   5   3   4   42.14    2.87
   6  -3   4    2.42    0.53
   6   3   4    3.08    0.46
   6   3   4    2.70    0.36
   7  -3   4    6.60    1.02
   7   3   4    7.45    0.68
   7   3   4    5.70    0.78
   8  -3   4   20.87    2.21
   8  -3   4   24.96    1.75
   8   3   4   22.62    1.90
   8   3   4   23.35    1.98
   9  -3   4    2.70    0.39
   9  -3   4    1.26    0.63
   9   3   4    2.34    0.48
   9   3   4    2.53    0.56
  10  -3   4   -0.27    0.73
  10   3   4    0.66    0.39
  10   3   4    1.25    0.51
  11  -3   4    0.71    0.86
  11   3   4    0.24    0.56
  11   3   4   -0.61    0.48
  12  -3   4    3.33    1.06
  12   3   4    1.29    0.69
  12   3   4    2.27    0.66
  13  -3   4   -0.68    1.12
  13   3   4    1.01    0.73
  13   3   4    1.43    0.75
  14  -3   4    2.65    1.47
  14   3   4    3.83    1.10
  14   3   4    5.06    0.97
  14  -4  -4    2.01    1.59
  14   4  -4    1.78    0.91
  13  -4  -4    0.36    1.36
  13   4  -4    0.52    0.78
  12  -4  -4    0.62    1.01
  12  -4  -4    0.47    0.44
  12   4  -4   -0.98    0.72
  12   4  -4    0.41    0.70
  11  -4  -4   -0.33    0.34
  11  -4  -4   -1.71    0.85
  11   4  -4    0.29    0.57
  11   4  -4    0.21    0.61
  10  -4  -4    2.82    0.42
  10  -4  -4    1.54    0.93
  10   4  -4    1.58    0.49
  10   4  -4    3.29    0.65
   9  -4  -4   -0.95    0.76
   9  -4  -4    1.32    0.30
   9   4  -4    1.24    0.45
   9   4  -4    1.09    0.39
   8  -4  -4    1.77    0.30
   8  -4  -4    1.16    0.76
  -8  -4   4    2.46    0.46
   8   4  -4    2.18    0.47
   8   4  -4    2.16    0.46
   7  -4  -4   15.00    1.82
  -7  -4   4   13.69    1.38
   7  -4  -4   17.22    1.34
   7   4  -4   19.24    1.40
   7   4  -4   15.78    1.49
   6  -4  -4    3.78    0.81
   6  -4  -4    3.05    0.41
  -6  -4   4    3.36    0.48
   6   4  -4    4.03    0.58
   6   4  -4    3.81    0.44
   5  -4  -4    1.14    0.22
   5  -4  -4    0.28    0.47
  -5  -4   4    0.85    0.31
   5   4  -4    1.06    0.18
   5   4  -4    0.74    0.31
  -5   4   4    0.94    0.38
   5   4  -4    0.89    0.43
   4  -4  -4   17.60    1.84
   4   4  -4   21.65    1.48
   4   4  -4   18.54    1.64
  -4   4   4   19.47    1.60
   4   4  -4   18.93    1.62
   3  -4  -4   21.02    1.78
   3  -4  -4   20.53    1.91
   3   4  -4   20.23    1.69
  -3   4   4   20.83    1.65
   3   4  -4   20.19    1.57
   3   4  -4   21.08    1.69
  -2  -4   4    0.48    0.33
   2  -4  -4   -0.13    0.34
   2   4  -4    0.29    0.30
   2   4  -4    0.17    0.30
  -2   4   4    0.40    0.23
   2   4  -4    0.27    0.20
  -2   4   4    0.29    0.35
   2   4  -4    0.08    0.21
   1  -4  -4   20.78    1.96
   1  -4  -4   21.08    1.76
  -1  -4   4   22.91    1.77
  -1  -4   4   22.97    1.85
  -1   4   4   22.10    1.97
   1   4  -4   20.78    1.76
   1   4  -4   23.91    1.83
  -1   4   4   20.60    1.75
   1   4  -4   22.71    1.81
   1   4  -4   24.64    1.80
   0  -4   4    0.27    0.37
   0  -4  -4    0.44    0.17
   0  -4   4    0.34    0.21
   0  -4  -4    0.34    0.38
   0   4  -4    0.34    0.33
   0   4  -4    0.38    0.21
   0   4   4    0.33    0.35
   0   4  -4    0.58    0.23
  -1  -4  -4    0.53    0.18
   1  -4   4    0.81    0.43
  -1   4  -4    0.51    0.24
  -1   4  -4    0.65    0.38
  -1   4  -4    0.20    0.17
   1   4   4    0.50    0.29
   2  -4   4    6.16    0.93
  -2  -4  -4    7.39    0.79
  -2   4  -4    7.22    0.88
  -2   4  -4    7.34    0.64
   2   4   4    5.86    0.72
  -2   4  -4    7.33    0.59
   2   4   4    6.74    0.68
  -3  -4  -4   68.54    5.28
   3  -4   4   60.52    5.39
   3   4   4   70.48    5.29
   3   4   4   68.21    5.28
  -3   4  -4   72.97    5.14
  -3   4  -4   76.72    5.16
   4  -4   4    0.54    0.47
  -4  -4  -4    1.52    0.35
   4   4   4    1.30    0.26
   4   4   4    1.14    0.31
  -5  -4  -4    0.24    0.29
   5  -4   4    0.40    0.49
   5   4   4    0.65    0.30
   5   4   4    0.61    0.19
   6  -4   4    1.92    0.63
   6   4   4    2.78    0.38
   6   4   4    2.47    0.48
   7  -4   4   11.20    1.44
   7   4   4   11.34    0.98
   7   4   4   10.74    1.14
   8  -4   4    0.74    0.66
   8   4   4    0.70    0.25
   8   4   4    0.38    0.40
   9  -4   4    0.50    0.81
   9   4   4    1.17    0.51
   9   4   4    1.50    0.36
  10  -4   4    1.02    0.88
  10   4   4    0.56    0.53
  10   4   4    1.64    0.45
  11  -4   4    0.69    1.09
  11   4   4    2.71    0.69
  11   4   4    1.99    0.57
  12  -4   4   -0.67    1.10
  12   4   4   -0.13    0.70
  12   4   4    0.17    0.62
  13  -4   4    0.73    1.35
  13   4   4    2.41    0.83
  13   4   4    3.11    0.85
  13  -5  -4    0.79    1.33
  13   5  -4   -0.15    0.94
  12  -5  -4   -0.37    1.18
  12   5  -4    1.65    0.79
  11  -5  -4   -0.53    1.16
  11   5  -4    1.10    0.69
  10  -5  -4    4.00    0.60
  10  -5  -4    4.43    1.26
  10   5  -4    5.03    0.84
  10   5  -4    4.00    0.82
   9  -5  -4    2.29    0.38
   9  -5  -4    3.12    0.96
   9   5  -4    2.02    0.62
   9   5  -4    1.63    0.47
   8  -5  -4    0.90    0.76
   8  -5  -4    0.57    0.27
   8   5  -4    0.75    0.39
   8   5  -4    0.39    0.46
   7  -5  -4    0.60    0.24
  -7  -5   4    0.60    0.51
   7  -5  -4    1.18    0.69
   7   5  -4    1.15    0.31
   7   5  -4    1.21    0.72
   7   5  -4    0.71    0.42
   6  -5  -4   -0.06    0.20
   6  -5  -4    1.33    0.72
  -6  -5   4   -0.13    0.46
   6   5  -4    0.61    0.42
   6   5  -4   -0.57    0.55
   6   5  -4    0.19    0.18
   5  -5  -4    1.55    0.69
   5  -5  -4    1.35    0.29
   5   5  -4    0.68    0.52
   5   5  -4    1.51    0.25
   5   5  -4    1.54    0.39
   4  -5  -4    1.23    0.63
   4  -5  -4    0.45    0.20
   4   5  -4    0.34    0.31
   4   5  -4    0.22    0.45
   4   5  -4    0.55    0.16
   3  -5  -4   18.15    1.94
   3  -5  -4   18.49    1.50
   3   5  -4   20.80    1.67
   3   5  -4   18.51    1.49
   3   5  -4   18.04    1.59
   2  -5  -4   -0.45    0.50
   2  -5  -4    0.37    0.18
   2   5  -4    0.36    0.46
   2   5  -4    0.30    0.31
   2   5  -4   -0.04    0.23
  -2   5   4    0.83    0.47
   1  -5  -4   54.95    4.27
   1  -5  -4   53.60    3.97
  -1  -5   4   53.00    4.09
   1   5  -4   49.92    3.98
  -1   5   4   50.57    4.20
   1   5  -4   53.30    4.08
   1   5  -4   50.98    4.04
   0  -5  -4    8.76    0.83
   0  -5   4    8.36    1.09
   0  -5  -4   10.29    1.17
   0   5  -4    9.60    1.10
   0   5  -4    9.53    0.87
   0   5  -4    8.85    0.89
   0   5   4    8.41    1.12
  -1  -5  -4    9.64    0.85
  -1   5  -4    8.20    0.79
   1   5   4    8.33    0.82
  -1   5  -4    8.40    1.11
   1   5   4   10.21    1.07
  -1   5  -4    8.72    0.84
  -2  -5  -4    1.12    0.31
   2  -5   4    1.05    0.44
  -2   5  -4    1.73    0.30
   2   5   4    0.70    0.29
  -2   5  -4    1.63    0.25
   2   5   4    1.63    0.42
   3  -5   4   12.66    1.46
  -3  -5  -4   14.29    1.27
   3   5   4   13.33    1.27
  -3   5  -4   14.67    1.14
   3   5   4   13.75    1.25
  -3   5  -4   13.92    1.09
  -4  -5  -4    1.21    0.37
   4  -5   4   -0.55    0.51
  -4   5  -4    0.57    0.21
  -4   5  -4    0.77    0.20
   4   5   4    0.23    0.27
   4   5   4    0.41    0.32
  -5  -5  -4   23.42    1.96
   5  -5   4   19.53    2.15
   5   5   4   25.34    1.89
   5   5   4   22.88    1.96
   6   5   4   87.37    6.84
   6   5   4   91.96    6.72
   7  -5   4    5.15    1.13
   7   5   4    7.27    0.97
   7   5   4    7.25    0.71
   8  -5   4    1.19    0.86
   8   5   4    1.30    0.35
   8   5   4    1.69    0.55
   9  -5   4    0.00    0.86
   9   5   4   -0.48    0.33
  10  -5   4    1.73    1.05
  10   5   4    1.70    0.71
  11  -5   4    0.52    1.07
  11   5   4    2.02    0.77
  12  -5   4    7.56    1.56
  12   5   4    6.26    1.09
  12   5   4    4.77    0.90
  13  -5   4    2.60    1.48
  13   5   4    4.71    1.01
  13   5   4    3.33    1.01
  12  -6  -4   -0.26    1.44
  12   6  -4    3.21    0.98
  11  -6  -4   -0.13    1.41
  11   6  -4   -0.39    0.80
  10  -6  -4   -0.22    1.19
  10   6  -4    1.04    0.70
   9  -6  -4    6.12    0.76
   9  -6  -4    5.72    1.42
   9   6  -4    8.00    1.17
   8  -6  -4    4.32    0.60
   8  -6  -4    5.09    2.24
   8   6  -4    2.77    1.11
   7  -6  -4    0.14    0.28
   7  -6  -4   -0.68    0.84
   7   6  -4    0.28    0.51
   7   6  -4    0.69    0.29
   6  -6  -4   13.08    1.75
   6  -6  -4   12.68    1.19
   6   6  -4   12.93    1.40
   6   6  -4   15.64    1.14
   5  -6  -4    1.56    0.84
   5  -6  -4    2.70    0.39
   5   6  -4    2.81    0.78
   5   6  -4    2.41    0.55
   4  -6  -4    0.58    0.25
   4  -6  -4    0.06    0.60
   4   6  -4    0.50    0.60
   4   6  -4    0.04    0.22
   4   6  -4    0.05    0.36
   3  -6  -4    4.83    0.96
   3  -6  -4    4.68    0.59
   3   6  -4    4.25    0.62
  -3   6   4    4.58    0.82
   3   6  -4    5.26    0.70
   3   6  -4    5.89    0.87
   2  -6  -4    1.04    0.66
   2  -6  -4    0.34    0.23
   2   6  -4    0.35    0.63
   2   6  -4   -0.30    0.29
   2   6  -4    0.03    0.38
  -2   6   4    0.41    0.50
   1  -6  -4    1.08    0.28
   1  -6  -4    0.95    0.57
  -1  -6   4    1.10    0.60
  -1   6   4    0.19    0.46
   1   6  -4    1.43    0.53
   1   6  -4    0.87    0.65
   1   6  -4    0.96    0.34
   0  -6  -4    2.50    0.41
   0  -6   4    2.54    0.59
   0  -6  -4    2.93    0.74
   0   6  -4    3.32    0.46
   0   6   4    2.73    0.71
   0   6  -4    1.87    0.50
   0   6   4    2.71    0.42
  -1  -6  -4    4.91    0.59
   1  -6   4    3.05    0.71
   1   6   4    3.46    0.54
  -1   6  -4    4.64    0.51
   1   6   4    4.03    0.74
  -2  -6  -4   10.78    0.98
   2  -6   4    6.85    1.23
   2   6   4   10.38    1.14
  -2   6  -4    9.74    0.91
  -2   6  -4    8.86    0.86
   2   6   4    9.12    0.96
   3  -6   4    4.11    0.83
  -3  -6  -4    3.70    0.56
  -3   6  -4    3.67    0.48
   3   6   4    4.00    0.59
   3   6   4    2.42    0.54
  -3   6  -4    3.24    0.47
   4  -6   4    8.37    1.33
  -4  -6  -4    7.34    0.88
   4   6   4    8.56    0.88
   4   6   4    6.84    0.89
  -4   6  -4    7.88    0.74
  -4   6  -4    8.13    0.78
   5  -6   4   21.65    2.36
   5   6   4   24.45    2.16
   5   6   4   25.84    2.07
  -5   6  -4   27.66    1.95
  -5   6  -4   24.14    1.97
   6  -6   4   15.91    2.04
   6   6   4   18.09    1.51
   6   6   4   19.20    1.73
   7  -6   4   -0.11    0.87
   7   6   4    1.17    0.31
   7   6   4    0.95    0.54
   8  -6   4    3.22    1.16
   8   6   4    6.58    0.94
   8   6   4    5.37    0.67
   9  -6   4    0.15    1.21
   9   6   4    2.19    0.83
   9   6   4    2.15    0.47
  10  -6   4   -1.30    1.28
  10   6   4    0.03    0.45
  10   6   4    0.66    0.77
  11  -6   4   -1.09    1.42
  11   6   4   -1.33    0.84
  11   6   4    0.36    0.63
  12   6   4    1.73    0.81
  12   6   4    0.82    0.99
  11  -7  -4    1.78    1.66
  11   7  -4    0.99    0.98
  10  -7  -4    3.07    1.64
  10   7  -4    2.36    0.88
   9  -7  -4    1.34    1.18
   9   7  -4    0.48    0.74
   8  -7  -4    1.09    1.25
   8  -7  -4    2.00    0.45
   8   7  -4    1.03    0.69
   7  -7  -4   -0.52    0.98
   7  -7  -4    0.77    0.40
   7   7  -4   -0.31    0.66
   6  -7  -4    0.14    0.36
   6  -7  -4   -1.58    0.90
   6   7  -4   -0.09    0.53
   6   7  -4    0.11    0.27
   5  -7  -4    4.64    1.12
   5  -7  -4    4.36    0.67
   5   7  -4    4.23    0.78
   5   7  -4    5.48    0.58
   4  -7  -4    5.01    1.25
   4  -7  -4    8.25    0.78
   4   7  -4    6.57    0.93
   4   7  -4    7.46    0.98
  -4   7   4    5.05    1.07
   3  -7  -4    3.27    0.97
   3  -7  -4    1.88    0.40
  -3   7   4    0.71    0.75
   3   7  -4    2.11    0.40
   3   7  -4    2.32    0.50
   2  -7  -4    3.04    0.46
   2  -7  -4    3.22    0.93
   2   7  -4    2.33    0.52
  -2   7   4    2.27    0.82
   2   7  -4    2.78    0.51
  -1  -7   4    7.38    1.08
   1  -7  -4    8.23    1.36
   1  -7  -4    6.63    0.79
  -1   7   4    7.01    1.13
   1   7  -4    6.46    0.83
   1   7  -4    6.30    0.93
  -1   7   4    6.44    0.78
   0  -7  -4    2.27    0.43
   0  -7   4    1.54    0.57
   0   7   4    1.69    0.70
   0   7  -4    1.10    0.47
   0   7   4    1.82    0.40
   0   7  -4    1.24    0.39
  -1  -7  -4   10.37    1.07
   1  -7   4    9.82    1.32
  -1   7  -4    9.93    1.01
   1   7   4   10.73    1.11
   1   7   4   12.94    1.41
   2  -7   4    2.21    0.75
  -2  -7  -4    2.75    0.54
  -2   7  -4    2.48    0.45
   2   7   4    3.28    0.56
   2   7   4    3.43    0.68
  -3  -7  -4    5.05    0.75
   3  -7   4    2.66    0.91
   3   7   4    3.20    0.59
  -3   7  -4    1.54    0.60
   3   7   4    3.64    0.58
   4  -7   4    0.08    0.83
  -4  -7  -4    0.00    0.47
   4   7   4    0.71    0.43
  -4   7  -4    0.13    0.40
   4   7   4   -0.08    0.46
   5  -7   4    6.45    1.23
   5   7   4    8.12    0.94
   5   7   4    6.79    0.90
   6  -7   4   29.49    3.25
   6   7   4   33.98    2.95
   6   7   4   38.51    2.80
   7  -7   4    9.21    1.64
   7   7   4   10.21    1.42
   7   7   4   12.60    1.11
   8  -7   4    3.09    1.15
   8   7   4    4.48    0.91
   8   7   4    5.56    0.76
   9  -7   4    1.55    1.37
   9   7   4    1.83    0.49
   9   7   4    1.69    0.85
  10  -7   4   -2.07    1.48
  10   7   4   -0.02    0.56
  10   7   4    1.22    0.91
  11  -7   4   -0.95    1.57
  11   7   4   -0.55    1.02
  10  -8  -4    2.90    1.90
  10   8  -4    4.19    1.11
   9  -8  -4   -2.22    1.55
   9   8  -4    0.65    0.90
   8  -8  -4   -1.07    1.28
   8   8  -4   -0.05    0.77
   7  -8  -4    3.49    1.32
   7   8  -4   -0.61    0.70
   6  -8  -4    3.15    0.56
   6  -8  -4    2.88    1.41
   6   8  -4    3.39    0.76
   5  -8  -4    0.85    1.18
   5  -8  -4    1.63    0.43
   5   8  -4   -0.08    0.56
  -5   8   4    1.23    0.93
   4  -8  -4    0.60    0.42
   4   8  -4    0.80    0.52
  -4   8   4    0.73    0.40
   4   8  -4    0.52    0.35
   3  -8  -4    0.58    0.94
   3  -8  -4    0.67    0.42
  -3   8   4    1.44    0.80
  -3   8   4    0.98    0.39
   3   8  -4    1.23    0.52
   3   8  -4    0.34    0.39
   2  -8  -4    0.70    0.40
   2  -8  -4    0.54    0.89
   2   8  -4   -0.69    0.46
   2   8  -4   -0.07    0.46
  -2   8   4   -0.60    0.68
  -2   8   4    0.51    0.37
   1  -8  -4    0.44    0.41
  -1  -8   4    0.61    0.71
   1  -8  -4    0.46    0.85
  -1   8   4    0.35    0.39
   1   8  -4    0.46    0.45
  -1   8   4    1.11    0.72
   1   8  -4    1.14    0.53
   0  -8  -4    3.24    0.56
   0  -8   4    3.38    0.91
   0   8   4    2.95    0.54
   0   8  -4    3.19    0.57
   0   8   4    2.09    0.82
   0   8  -4    1.66    0.64
  -1  -8  -4   12.11    1.15
   1  -8   4   10.67    1.52
   1   8   4    9.41    1.48
  -1   8  -4    7.10    1.24
   1   8   4   10.50    1.11
  -1   8  -4    9.68    1.06
  -2  -8  -4    3.20    0.59
   2  -8   4    3.01    0.98
   2   8   4    3.47    0.59
  -2   8  -4    2.20    0.50
   2   8   4    2.33    0.73
   3  -8   4    1.65    0.96
   3   8   4    0.15    0.57
  -3   8  -4    0.07    0.40
   4  -8   4    3.65    1.14
   4   8   4    4.31    0.77
   4   8   4    7.00    1.00
   5  -8   4   -0.36    1.06
   5   8   4   -0.44    0.47
   5   8   4    0.59    0.63
   6  -8   4    1.36    1.25
   6   8   4    2.78    0.56
   6   8   4    2.77    0.83
   7  -8   4   11.19    1.85
   7   8   4   11.35    1.19
   7   8   4   11.61    1.52
   8  -8   4    2.76    1.50
   8   8   4    4.79    0.90
   8   8   4    3.25    1.00
   9  -8   4    2.36    1.61
   9   8   4    1.16    0.62
   9   8   4   -0.34    0.91
   8  -9  -4    0.70    1.80
   8   9  -4   -0.32    0.96
   7  -9  -4   -0.08    1.72
   7   9  -4    0.63    0.85
  -7   9   4    0.67    1.19
   6  -9  -4   -0.96    1.48
   6   9  -4    1.81    0.81
  -6   9   4    1.81    1.12
   5  -9  -4    2.52    0.63
   5  -9  -4    2.85    1.41
  -5   9   4    2.66    1.00
  -5   9   4    2.03    0.55
   5   9  -4    2.07    0.70
   4  -9  -4    0.01    1.35
   4  -9  -4    0.46    0.52
  -4   9   4    0.21    0.49
  -4   9   4    0.46    1.04
   4   9  -4    0.24    0.63
   3  -9  -4    1.98    0.55
   3  -9  -4    0.98    1.23
  -3   9   4    2.47    1.03
  -3   9   4    1.17    0.51
   3   9  -4    1.32    0.63
   2  -9  -4    1.22    0.50
   2  -9  -4    1.00    1.09
   2   9  -4    0.95    0.58
  -2   9   4    0.62    0.90
  -2   9   4   -0.10    0.48
   1  -9  -4    2.98    0.60
   1   9  -4    1.67    0.72
   1   9  -4    2.48    0.63
  -1   9   4    4.59    1.13
  -1   9   4    2.02    0.55
   0  -9  -4    4.36    0.85
   0  -9   4    4.18    1.09
   0   9  -4    4.56    0.85
   0   9   4    6.10    1.57
   0   9  -4    3.72    0.74
   0   9   4    4.22    0.71
  -1  -9  -4   19.64    1.74
   1  -9   4   14.80    2.17
   1   9   4   18.49    1.68
  -1   9  -4   15.32    1.89
   1   9   4   18.75    1.99
  -1   9  -4   15.48    1.64
   2  -9   4    5.19    1.22
  -2  -9  -4    5.38    0.86
   2   9   4    5.62    0.84
  -2   9  -4    3.20    0.92
  -2   9  -4    4.62    0.80
   2   9   4    4.33    0.99
   3  -9   4    0.52    1.09
   3   9   4   -0.16    0.70
   3   9   4    0.50    0.59
  -3   9  -4    1.60    0.82
   4  -9   4    3.40    1.30
   4   9   4    2.56    0.70
   4   9   4    2.58    0.77
   5  -9   4   -1.31    1.39
   5   9   4    1.22    0.75
   5   9   4   -1.49    0.88
   6  -9   4    0.23    1.46
   6   9   4    1.33    0.62
   6   9   4    0.81    0.82
   7  -9   4    8.23    1.84
   7   9   4   10.54    1.71
   7   9   4    8.89    1.40
   5 -10  -4    1.04    1.69
   5  10  -4    2.77    0.93
  -5  10   4    1.57    1.34
   4 -10  -4    2.59    1.60
  -4  10   4   -2.11    1.18
   4  10  -4    0.87    0.95
   3 -10  -4    1.00    0.73
   3 -10  -4   -2.08    1.41
  -3  10   4    0.20    0.59
   3  10  -4    0.58    0.75
  -3  10   4   -0.46    1.25
   2 -10  -4    1.30    1.44
   2 -10  -4    1.37    0.67
  -2  10   4    0.95    0.60
  -2  10   4    0.25    1.15
   2  10  -4   -0.96    0.71
   1 -10  -4    0.89    0.70
  -1  10   4   -0.73    1.04
   1  10  -4   -0.49    0.69
  -1  10   4   -0.02    0.57
   0 -10  -4    4.30    0.82
   0  10   4    3.51    0.77
   0  10   4    0.82    1.11
   0  10  -4    3.00    0.75
   1  10   4    1.53    0.69
   1  10   4    2.54    0.99
  -1  10  -4    0.03    1.17
   2 -10   4   -0.70    1.29
  -2  10  -4   -0.24    1.01
   2  10   4   -0.68    0.83
   2  10   4    0.78    0.70
   3 -10   4   -0.64    1.37
  -3  10  -4    0.57    1.06
   3  10   4    0.78    0.77
   3  10   4   -1.39    0.89
   4 -10   4   -0.42    1.50
   4  10   4    2.59    0.90
  -4  10  -4    1.39    1.11
   4  10   4   -0.30    0.77
  15   0  -5    1.25    1.43
  15   0  -5    0.97    0.87
  14   0  -5    1.45    1.15
  14   0  -5    0.66    0.68
  13   0  -5   -0.64    0.87
  13   0  -5   -0.11    0.60
  12   0  -5    0.27    0.53
  12   0  -5   -0.37    0.75
  11   0  -5    0.84    0.46
  11   0  -5    0.12    0.66
  10   0  -5   -0.46    0.53
  10   0  -5   -0.44    0.38
   9   0  -5    0.10    0.47
   9   0  -5   -0.64    0.31
   8   0  -5    0.17    0.31
   8   0  -5   -0.17    0.38
  -7   0   5   -0.11    0.50
   7   0  -5    0.15    0.33
   7   0  -5    0.03    0.25
   6   0  -5   -0.03    0.21
   6   0  -5    0.11    0.39
  -6   0   5   -0.23    0.35
  -5   0   5   -0.19    0.30
  -5   0   5    0.09    0.31
   5   0  -5    0.33    0.25
   5   0  -5   -0.12    0.31
   4   0  -5   -0.06    0.24
  -4   0   5   -0.15    0.21
   4   0  -5   -0.15    0.21
  -4   0   5   -0.16    0.23
  -3   0   5    0.16    0.21
   3   0  -5   -0.38    0.17
  -3   0   5    0.06    0.21
   3   0  -5    0.00    0.21
   2   0  -5    0.06    0.14
  -2   0   5   -0.10    0.14
  -2   0   5   -0.04    0.19
   2   0  -5    0.13    0.17
  -2   0   5    0.21    0.17
  -1   0   5   -0.06    0.16
   1   0  -5    0.03    0.12
  -1   0   5    0.18    0.13
  -1   0   5    0.03    0.11
   1   0  -5    0.03    0.12
   0   0   5    0.05    0.08
   0   0  -5    0.04    0.08
   0   0  -5   -0.01    0.09
   0   0   5   -0.07    0.09
  -1   0  -5   -0.05    0.08
   1   0   5   -0.04    0.08
  -1   0  -5   -0.01    0.07
   1   0   5   -0.04    0.06
   2   0   5   -0.06    0.09
  -2   0  -5   -0.15    0.10
  -2   0  -5   -0.17    0.09
   2   0   5   -0.16    0.08
   3   0   5    0.36    0.12
  -3   0  -5   -0.15    0.13
   3   0   5   -0.06    0.12
   3   0   5   -0.07    0.10
  -3   0  -5   -0.01    0.11
   4   0   5    0.02    0.15
   4   0   5    0.04    0.14
   4   0   5    0.05    0.13
  -4   0  -5   -0.26    0.14
  -4   0  -5   -0.27    0.16
   5   0   5   -0.01    0.17
   5   0   5    0.28    0.18
   5   0   5   -0.02    0.16
   6   0   5   -0.01    0.22
   6   0   5    0.03    0.20
   6   0   5    0.04    0.24
   7   0   5   -0.33    0.26
   7   0   5    0.82    0.45
   7   0   5   -0.31    0.28
   8   0   5    0.36    0.33
   8   0   5    0.17    0.25
   9   0   5    0.31    0.30
   9   0   5    0.28    0.42
  10   0   5    0.67    0.38
  10   0   5   -0.10    0.50
  11   0   5   -0.51    0.45
  11   0   5    0.15    0.51
  12   0   5   -1.14    0.72
  12   0   5   -1.04    0.53
  13   0   5    0.89    0.80
  14   0   5   -0.69    1.04
  15  -1  -5    1.72    0.80
  15  -1  -5   -0.30    1.31
  15   1  -5    1.28    1.36
  15   1  -5   -1.06    0.83
  14  -1  -5    0.33    1.27
  14   1  -5   -0.26    0.70
  14   1  -5    0.17    1.13
  13  -1  -5    2.40    1.05
  13  -1  -5    2.69    0.70
  13   1  -5    2.24    0.68
  13   1  -5    3.32    0.97
  12  -1  -5    5.16    0.78
  12  -1  -5    5.01    1.16
  12   1  -5    5.66    0.99
  12   1  -5    5.42    0.84
  11  -1  -5   15.97    1.47
  11  -1  -5   15.21    1.78
  11   1  -5   15.97    1.67
  11   1  -5   13.74    1.48
  10  -1  -5    0.33    0.39
  10  -1  -5    0.11    0.57
  10   1  -5    0.56    0.50
  10   1  -5   -0.34    0.39
   9  -1  -5    4.77    0.61
   9  -1  -5    3.94    0.76
   9   1  -5    4.15    0.62
   9   1  -5    2.73    0.63
   8  -1  -5    0.00    0.28
   8  -1  -5    0.00    0.39
   8   1  -5   -0.22    0.30
   8   1  -5    0.48    0.36
   7  -1  -5    0.11    0.33
  -7  -1   5    1.15    0.35
   7  -1  -5    0.85    0.27
   7   1  -5    0.00    0.37
   7   1  -5    0.71    0.29
   6  -1  -5   -0.15    0.21
   6  -1  -5   -0.47    0.30
  -6  -1   5    0.23    0.25
  -6   1   5    0.37    0.55
   6   1  -5   -0.28    0.23
   6   1  -5    0.13    0.32
  -6   1   5   -0.18    0.42
   5  -1  -5    5.42    0.84
   5  -1  -5    5.66    0.66
  -5  -1   5    6.35    0.78
  -5  -1   5    7.41    0.63
  -5   1   5    6.50    0.88
   5   1  -5    5.92    0.67
   5   1  -5    5.15    0.67
  -5   1   5    6.74    0.78
   4  -1  -5   27.85    2.18
   4  -1  -5   26.12    2.31
  -4  -1   5   30.05    2.25
  -4  -1   5   29.32    2.15
  -4   1   5   27.85    2.31
   4   1  -5   25.65    2.18
   4   1  -5   27.95    2.23
  -4   1   5   29.88    2.21
  -3  -1   5    1.45    0.24
   3  -1  -5    1.19    0.23
  -3  -1   5    1.06    0.32
   3  -1  -5    1.03    0.37
  -3   1   5    0.88    0.31
   3   1  -5    1.24    0.28
   3   1  -5    1.08    0.21
  -3   1   5    1.11    0.24
  -2  -1   5  122.20    9.26
   2  -1  -5  129.04    9.30
  -2  -1   5  135.08    9.33
  -2  -1   5  112.24    9.25
   2  -1  -5  128.90    9.41
  -2   1   5  124.47    9.40
  -2   1   5  124.88    9.30
   2   1  -5  138.27    9.34
  -2   1   5  122.16    9.39
  -1  -1   5  102.46    7.16
  -1  -1   5   99.00    7.09
   1  -1  -5   88.01    7.20
   1  -1  -5   96.37    7.14
   1  -1  -5   99.89    7.24
  -1   1   5   93.66    7.22
  -1   1   5   93.53    7.14
   1   1  -5  102.87    7.16
  -1   1   5   95.39    7.23
   0  -1   5   50.10    3.56
   0  -1   5   50.05    3.53
   0  -1  -5   44.78    3.55
   0   1   5   46.31    3.55
   0   1   5   45.37    3.61
   0   1  -5   49.36    3.55
   0   1  -5   48.11    3.52
   1  -1   5   41.32    3.31
   1  -1   5   45.00    3.33
  -1  -1  -5   46.53    3.34
  -1   1  -5   50.74    3.32
  -1   1  -5   43.33    3.30
   1   1   5   44.12    3.36
   1   1   5   42.09    3.32
  -2  -1  -5   28.22    2.53
  -2  -1  -5   33.86    2.52
   2  -1   5   32.59    2.47
   2  -1   5   32.62    2.54
  -2   1  -5   33.64    2.47
  -2   1  -5   38.83    2.53
   2   1   5   33.71    2.51
   2   1   5   34.36    2.53
   3  -1   5    2.68    0.25
  -3  -1  -5    2.32    0.33
   3  -1   5    2.09    0.34
  -3  -1  -5    2.67    0.35
   3  -1   5    2.40    0.23
   3   1   5    2.53    0.34
   3   1   5    2.41    0.30
   3   1   5    2.87    0.31
  -3   1  -5    2.44    0.24
  -3   1  -5    3.17    0.33
   4  -1   5    1.53    0.23
  -4  -1  -5    1.64    0.29
  -4  -1  -5    1.94    0.31
   4  -1   5    1.50    0.35
   4  -1   5    1.62    0.20
   4   1   5    1.29    0.25
  -4   1  -5    1.78    0.32
   4   1   5    1.62    0.29
   4   1   5    1.66    0.28
   5  -1   5    1.83    0.25
   5  -1   5    1.17    0.20
   5  -1   5    1.60    0.30
   5   1   5    1.73    0.30
   5   1   5    1.63    0.25
   5   1   5    1.71    0.29
   6  -1   5    3.33    0.36
   6  -1   5    2.26    0.43
   6  -1   5    2.78    0.42
   6   1   5    3.00    0.44
   6   1   5    2.60    0.37
   7  -1   5    0.72    0.25
   7  -1   5    1.20    0.31
   7  -1   5    0.34    0.33
   7   1   5    0.70    0.29
   7   1   5    0.72    0.26
   8  -1   5    4.15    0.49
   8  -1   5    2.67    0.56
   8  -1   5    4.31    0.59
   8   1   5    3.44    0.54
   8   1   5    3.52    0.54
   9  -1   5    0.86    0.41
   9  -1   5    0.82    0.43
   9  -1   5    0.46    0.40
   9   1   5    0.22    0.36
   9   1   5    0.99    0.37
  10  -1   5   11.90    1.50
  10  -1   5   13.40    1.22
  10   1   5   13.75    1.41
  10   1   5   14.92    1.31
  11  -1   5    2.37    0.47
  11   1   5    1.53    0.60
  11   1   5    1.84    0.54
  12   1   5    2.19    0.62
  12   1   5    1.96    0.72
  13  -1   5    0.11    0.93
  13   1   5   -0.28    0.62
  13   1   5   -0.47    0.78
  14  -1   5    1.72    1.09
  14   1   5    2.05    0.96
  15  -2  -5    0.16    1.49
  15   2  -5    1.40    0.85
  14  -2  -5   -0.31    1.23
  14  -2  -5    1.03    0.66
  14   2  -5    0.09    1.13
  14   2  -5    1.44    0.78
  13  -2  -5   -1.00    1.04
  13  -2  -5    1.53    0.56
  13   2  -5    1.93    0.68
  13   2  -5    0.84    0.92
  12  -2  -5    0.86    0.96
  12  -2  -5    1.04    0.49
  12   2  -5    0.13    0.73
  11  -2  -5    3.60    0.55
  11  -2  -5    2.59    0.87
  11   2  -5    2.89    0.73
  11   2  -5    3.40    0.73
  10  -2  -5    1.26    0.78
  10  -2  -5    1.03    0.36
  10   2  -5    0.02    0.47
  10   2  -5    0.75    0.45
   9  -2  -5    0.48    0.65
   9  -2  -5    0.54    0.32
   9   2  -5    0.69    0.41
   9   2  -5    0.90    0.41
   8  -2  -5    1.22    0.31
  -8  -2   5    1.84    0.32
   8  -2  -5    0.57    0.50
   8   2  -5    0.97    0.40
   8   2  -5    1.40    0.50
   7  -2  -5    0.11    0.23
  -7  -2   5    0.58    0.20
   7  -2  -5    0.17    0.49
   7   2  -5    0.18    0.29
   7   2  -5    0.67    0.36
  -6  -2   5    0.18    0.13
   6  -2  -5    0.27    0.19
   6  -2  -5   -0.22    0.35
   6   2  -5    0.28    0.26
   6   2  -5    0.19    0.24
  -6   2   5    0.30    0.48
   5  -2  -5   19.07    1.86
   5  -2  -5   22.65    1.68
   5   2  -5   19.88    1.65
  -5   2   5   21.93    1.73
   5   2  -5   20.67    1.72
   4  -2  -5   24.99    1.96
   4  -2  -5   24.18    2.21
  -4  -2   5   27.64    1.87
  -4  -2   5   27.94    2.08
  -4   2   5   24.84    1.99
  -4   2   5   23.80    2.19
   4   2  -5   22.72    1.91
   3  -2  -5    0.56    0.40
   3  -2  -5    0.23    0.17
  -3  -2   5    0.46    0.31
  -3   2   5    0.13    0.21
   3   2  -5    0.11    0.23
  -3   2   5    0.64    0.42
   2  -2  -5    0.08    0.12
  -2  -2   5   -0.07    0.22
   2  -2  -5   -0.16    0.35
   2   2  -5    0.15    0.19
  -2   2   5    0.16    0.17
  -2   2   5   -0.05    0.28
  -2   2   5    0.16    0.42
   1  -2  -5    0.92    0.19
  -1  -2   5    0.95    0.23
   1  -2  -5    0.73    0.34
  -1  -2   5    0.75    0.15
   1   2  -5    1.39    0.24
  -1   2   5    0.87    0.30
  -1   2   5    1.10    0.36
  -1   2   5    0.77    0.19
   0  -2   5    8.35    0.66
   0  -2  -5    7.22    0.64
   0  -2   5    6.97    0.66
   0  -2  -5    5.70    0.73
   0   2  -5    8.03    0.65
   0   2   5    6.90    0.83
   0   2  -5    8.53    0.62
   0   2   5    7.95    0.79
   0   2   5    7.04    0.65
   1  -2   5   50.93    4.18
   1  -2   5   55.83    4.11
  -1  -2  -5   56.72    4.16
   1   2   5   52.85    4.15
  -1   2  -5   60.04    4.16
   1   2   5   55.98    4.23
  -1   2  -5   57.54    4.12
  -2  -2  -5   26.86    2.06
   2  -2   5   23.29    2.10
  -2   2  -5   29.08    2.08
   2   2   5   27.06    2.05
   2   2   5   27.09    2.09
   3  -2   5    1.34    0.36
  -3  -2  -5    2.06    0.32
  -3  -2  -5    2.26    0.37
  -3   2  -5    2.64    0.38
   3   2   5    1.94    0.31
   3   2   5    2.36    0.33
   3   2   5    1.52    0.28
   4  -2   5    6.01    0.68
  -4  -2  -5    5.71    0.72
   4   2   5    7.39    0.59
   4   2   5    5.98    0.65
   5  -2   5    0.97    0.32
  -5  -2  -5    1.47    0.28
   5   2   5    2.22    0.28
   5   2   5    1.67    0.30
   6  -2   5    4.77    0.75
   6  -2   5    5.26    0.49
   6  -2   5    5.85    0.47
   6   2   5    5.19    0.61
   6   2   5    6.59    0.59
   7  -2   5    0.33    0.18
   7  -2   5    0.44    0.38
   7  -2   5    0.34    0.20
   7   2   5    0.28    0.24
   7   2   5   -0.33    0.25
   8  -2   5    3.30    0.48
   8  -2   5    3.01    0.71
   8  -2   5    3.69    0.47
   8   2   5    3.80    0.56
   8   2   5    2.92    0.50
   9  -2   5    2.66    0.77
   9  -2   5    4.63    0.67
   9  -2   5    3.61    0.56
   9   2   5    3.55    0.57
   9   2   5    3.91    0.66
  10  -2   5    2.89    0.73
  10  -2   5    3.55    0.51
  10   2   5    5.23    0.76
  10   2   5    3.13    0.59
  11  -2   5   -0.02    0.76
  11   2   5    1.68    0.57
  11   2   5    2.06    0.59
  12  -2   5    2.91    1.04
  12   2   5    1.40    0.59
  12   2   5    1.06    0.68
  13  -2   5    1.23    1.04
  13   2   5    0.28    0.78
  13   2   5    2.14    0.85
  14  -2   5    1.47    1.29
  14   2   5    0.68    0.96
  14   2   5   -1.89    0.79
  14  -3  -5    0.47    1.42
  14   3  -5    0.19    0.81
  13  -3  -5    5.34    0.74
  13  -3  -5    5.34    1.43
  13   3  -5    6.63    1.03
  13   3  -5    5.38    1.02
  12  -3  -5   -0.24    1.04
  12  -3  -5    0.48    0.44
  12   3  -5   -0.71    0.70
  12   3  -5   -0.93    0.60
  11  -3  -5   -0.09    0.36
  11  -3  -5    1.64    0.93
  11   3  -5   -0.90    0.51
  11   3  -5    0.41    0.56
  10  -3  -5    4.87    0.66
  10  -3  -5    5.34    1.02
  10   3  -5    4.44    0.71
  10   3  -5    4.86    0.77
   9  -3  -5    4.92    0.97
   9   3  -5    3.35    0.63
   9   3  -5    4.36    0.62
   8  -3  -5    2.87    0.43
   8  -3  -5    2.67    0.78
  -8  -3   5    3.41    0.49
   8   3  -5    3.41    0.56
   8   3  -5    2.83    0.53
   7  -3  -5    8.26    1.16
  -7  -3   5    7.35    0.68
   7  -3  -5    7.56    0.70
   7   3  -5    7.37    0.86
   7   3  -5    6.54    0.79
   6  -3  -5    9.71    0.78
   6  -3  -5    8.49    1.15
  -6  -3   5    8.51    0.74
   6   3  -5    8.78    0.81
   6   3  -5    7.81    0.91
   5  -3  -5    7.85    1.04
  -5  -3   5    7.86    0.69
   5   3  -5    8.35    0.71
  -5   3   5    9.21    0.88
   5   3  -5    7.94    0.83
   4  -3  -5   32.84    2.79
  -4  -3   5   28.77    2.48
   4  -3  -5   34.80    2.53
   4   3  -5   35.88    2.57
  -4   3   5   33.96    2.56
   4   3  -5   30.65    2.58
   4   3  -5   34.13    2.45
  -3  -3   5    1.06    0.40
   3  -3  -5    0.99    0.21
   3  -3  -5    0.77    0.40
  -3   3   5    0.37    0.24
   2  -3  -5    3.55    0.38
  -2  -3   5    3.69    0.47
   2   3  -5    2.56    0.34
  -2   3   5    1.91    0.58
   2   3  -5    3.09    0.45
  -2   3   5    3.36    0.41
   2   3  -5    2.67    0.28
   1  -3  -5    0.91    0.22
  -1  -3   5    0.53    0.24
  -1  -3   5    0.42    0.23
   1  -3  -5    0.86    0.40
   1   3  -5    0.57    0.16
  -1   3   5    0.28    0.45
  -1   3   5    0.14    0.32
   1   3  -5    0.64    0.23
  -1   3   5    0.60    0.20
   0  -3  -5    4.38    0.72
   0  -3  -5    6.38    0.57
   0  -3   5    5.80    0.55
   0  -3   5    5.94    0.66
   0   3   5    6.04    0.82
   0   3  -5    5.24    0.57
   0   3  -5    5.91    0.58
   0   3   5    6.13    0.59
   0   3   5    6.29    0.85
   1  -3   5   32.20    2.48
  -1  -3  -5   34.62    2.57
   1  -3   5   31.12    2.62
   1   3   5   32.91    2.54
  -1   3  -5   32.52    2.56
   1   3   5   33.54    2.76
   1   3   5   35.35    2.68
  -1   3  -5   34.53    2.51
  -1   3  -5   32.55    2.48
   2  -3   5    0.65    0.33
  -2  -3  -5    0.10    0.15
  -2  -3  -5   -0.12    0.32
  -2   3  -5    0.23    0.10
  -2   3  -5    0.12    0.25
   2   3   5   -0.06    0.26
   2   3   5    0.04    0.19
  -2   3  -5    0.47    0.14
   3  -3   5    1.28    0.56
  -3  -3  -5    1.68    0.31
   3   3   5    1.69    0.29
   3   3   5    2.02    0.32
  -4  -3  -5   30.54    2.41
   4  -3   5   26.94    2.50
   4   3   5   33.56    2.39
   4   3   5   30.96    2.41
   5  -3   5    9.81    1.13
  -5  -3  -5   11.31    1.02
   5   3   5   11.97    0.95
   5   3   5   10.73    1.00
   6  -3   5   -0.12    0.37
   6   3   5    0.08    0.17
   6   3   5    0.42    0.28
   7   3   5    2.57    0.41
   7   3   5    2.57    0.45
   8  -3   5    7.92    1.24
   8   3   5   10.51    0.94
   8   3   5    8.97    1.00
   9  -3   5    3.24    0.87
   9   3   5    3.44    0.63
   9   3   5    5.09    0.64
  10  -3   5    1.12    0.96
  10   3   5    0.49    0.50
  10   3   5    1.01    0.43
  11  -3   5    0.97    0.94
  11   3   5    2.07    0.59
  11   3   5    2.25    0.59
  12  -3   5    0.65    1.02
  12   3   5   -1.02    0.63
  12   3   5    1.21    0.67
  13  -3   5    0.52    1.17
  13   3   5   -0.39    0.73
  13   3   5    0.84    0.77
  14  -3   5   -0.79    1.22
  14   3   5    1.50    0.91
  14   3   5   -0.15    0.96
  14  -4  -5    1.74    1.65
  14   4  -5    1.30    0.95
  13  -4  -5    1.89    1.41
  13   4  -5    0.89    0.79
  12  -4  -5    0.98    0.42
  12  -4  -5    3.01    1.23
  12   4  -5    0.79    0.74
  11  -4  -5   -0.06    0.35
  11  -4  -5    0.46    1.05
  11   4  -5    0.58    0.58
  11   4  -5   -0.78    0.58
  10  -4  -5   -0.10    0.30
  10  -4  -5    0.68    0.94
  10   4  -5    1.46    0.56
  10   4  -5   -0.69    0.44
   9  -4  -5    0.98    0.87
   9  -4  -5    1.13    0.33
   9   4  -5    1.00    0.48
   9   4  -5    0.92    0.46
  -8  -4   5    8.54    0.94
   8  -4  -5   10.50    0.86
   8  -4  -5    8.44    1.43
   8   4  -5    8.82    1.08
   8   4  -5    8.96    0.99
  -7  -4   5    0.72    0.33
   7  -4  -5    0.02    0.20
   7  -4  -5    0.59    0.67
   7   4  -5   -0.01    0.29
   7   4  -5    0.37    0.36
  -6  -4   5    2.24    0.40
   6  -4  -5    2.37    0.37
   6  -4  -5    2.82    0.68
   6   4  -5    2.72    0.41
   6   4  -5    2.92    0.48
  -5  -4   5    0.87    0.30
   5  -4  -5    1.06    0.24
   5  -4  -5    1.13    0.56
   5   4  -5    1.20    0.20
   5   4  -5    1.15    0.33
   5   4  -5    1.01    0.36
   4  -4  -5   14.89    1.59
   4  -4  -5   14.84    1.25
   4   4  -5   14.93    1.28
   4   4  -5   14.75    1.35
   4   4  -5   16.99    1.17
   3  -4  -5   10.34    0.89
   3  -4  -5    8.99    1.17
   3   4  -5   10.29    0.81
   3   4  -5   11.35    0.94
   3   4  -5   10.84    0.98
   2  -4  -5    9.37    0.75
   2  -4  -5    7.09    1.06
  -2  -4   5    8.22    0.89
  -2   4   5    7.33    1.00
   2   4  -5   10.32    0.92
   2   4  -5    7.74    0.75
   2   4  -5    8.44    0.80
   2   4  -5    8.33    0.81
  -1  -4   5    1.13    0.37
  -1  -4   5    1.79    0.33
   1  -4  -5    0.83    0.43
   1  -4  -5    1.08    0.21
   1   4  -5    1.38    0.33
   1   4  -5    1.63    0.33
  -1   4   5    0.74    0.38
   1   4  -5    1.45    0.34
   0  -4  -5    6.53    0.63
   0  -4   5    5.81    0.81
   0  -4   5    7.56    0.65
   0  -4  -5    7.19    0.87
   0   4   5    6.61    0.85
   0   4  -5    6.20    0.75
   0   4  -5    6.57    0.68
   0   4  -5    6.44    0.65
   1  -4   5    5.41    0.83
  -1  -4  -5    5.42    0.56
  -1   4  -5    5.74    0.73
   1   4   5    4.65    0.73
  -1   4  -5    5.15    0.52
  -1   4  -5    5.92    0.57
   2  -4   5    3.91    0.73
  -2  -4  -5    4.14    0.51
   2   4   5    3.84    0.51
  -2   4  -5    4.24    0.40
  -2   4  -5    3.77    0.61
  -2   4  -5    4.97    0.49
   2   4   5    4.54    0.57
  -3  -4  -5    5.44    0.57
   3  -4   5    4.36    0.78
  -3   4  -5    5.37    0.43
   3   4   5    4.59    0.57
  -3   4  -5    5.13    0.49
   3   4   5    5.28    0.58
   4  -4   5    0.26    0.44
  -4  -4  -5    0.10    0.24
   4   4   5   -0.07    0.18
   4   4   5   -0.29    0.23
   5  -4   5    2.09    0.60
  -5  -4  -5    3.63    0.54
   5   4   5    3.30    0.50
   5   4   5    3.69    0.44
   6  -4   5    7.99    1.23
   6   4   5    9.49    1.02
   6   4   5   10.78    0.90
   7  -4   5   17.66    2.01
   7   4   5   22.14    1.72
   7   4   5   22.50    1.84
   8  -4   5    1.18    0.71
   8   4   5    0.38    0.42
   8   4   5    0.16    0.26
   9  -4   5   17.32    1.85
   9   4   5   17.83    1.51
   9   4   5   15.41    1.64
  10  -4   5    0.42    0.91
  10   4   5    0.47    0.43
  10   4   5    0.20    0.55
  11  -4   5   -0.61    1.01
  11   4   5   -0.32    0.64
  12  -4   5    1.70    1.23
  12   4   5   -0.86    0.73
  13  -4   5    0.67    1.23
  13   4   5    0.60    0.86
  13   4   5    0.43    0.81
  13  -5  -5    0.04    1.35
  13   5  -5   -1.66    0.93
  12  -5  -5    0.20    1.22
  12   5  -5   -0.47    0.77
  11  -5  -5    0.64    1.21
  11  -5  -5    0.13    0.44
  11   5  -5    0.43    0.69
  10  -5  -5    3.55    0.53
  10  -5  -5    4.80    1.10
  10   5  -5    6.12    0.97
   9  -5  -5   -0.07    0.30
   9  -5  -5    0.86    1.03
   9   5  -5    0.24    0.57
   8  -5  -5    0.47    0.84
   8  -5  -5    1.84    0.33
   8   5  -5    0.81    0.48
   8   5  -5    1.10    0.43
   7  -5  -5    0.96    0.30
   7  -5  -5    1.27    0.87
  -7  -5   5    1.34    0.51
   7   5  -5    1.46    0.47
   7   5  -5    1.18    0.65
   7   5  -5    1.32    0.35
   6  -5  -5    3.49    0.47
   6  -5  -5    2.79    0.94
   6   5  -5    3.44    0.63
   6   5  -5    3.68    0.44
   6   5  -5    3.77    0.67
   5  -5  -5    9.12    0.86
   5  -5  -5    7.84    1.42
   5   5  -5    9.50    0.99
   5   5  -5   10.93    0.79
   5   5  -5    9.36    1.05
   4  -5  -5    0.31    0.68
   4  -5  -5    0.29    0.20
   4   5  -5    1.26    0.42
   4   5  -5    0.59    0.14
   4   5  -5    0.19    0.31
   3  -5  -5    4.55    0.95
   3  -5  -5    4.42    0.49
   3   5  -5    4.27    0.62
   3   5  -5    4.17    0.60
   3   5  -5    3.96    0.45
  -3   5   5    4.29    0.77
   2  -5  -5    0.26    0.20
   2  -5  -5    0.16    0.52
  -2   5   5   -0.10    0.46
   2   5  -5    0.28    0.29
   2   5  -5    0.39    0.40
   2   5  -5    0.06    0.24
   1  -5  -5    3.72    0.47
  -1  -5   5    5.04    0.79
   1  -5  -5    3.96    0.80
   1   5  -5    3.39    0.59
   1   5  -5    3.02    0.53
   1   5  -5    3.56    0.49
  -1   5   5    3.44    0.72
   0  -5  -5    0.39    0.52
   0  -5   5    0.20    0.48
   0  -5  -5    0.28    0.22
   0   5  -5    0.36    0.30
   0   5  -5    0.06    0.41
   0   5   5    0.54    0.47
   0   5  -5    0.19    0.27
   1  -5   5    2.63    0.81
  -1  -5  -5    3.73    0.49
  -1   5  -5    3.54    0.53
   1   5   5    3.15    0.61
  -1   5  -5    3.23    0.65
  -1   5  -5    4.22    0.48
   2  -5   5    0.29    0.44
  -2  -5  -5    0.25    0.28
   2   5   5    0.20    0.39
  -2   5  -5    0.90    0.21
   2   5   5    0.96    0.30
  -2   5  -5    0.47    0.26
   3  -5   5   11.08    1.41
  -3  -5  -5   13.47    1.21
  -3   5  -5   15.40    1.12
   3   5   5   14.78    1.28
   3   5   5   11.90    1.23
  -3   5  -5   13.05    1.05
   4  -5   5    4.17    0.86
  -4  -5  -5    5.70    0.74
   4   5   5    4.89    0.64
   4   5   5    5.92    0.74
   5  -5   5   23.46    2.45
  -5  -5  -5   26.60    2.22
   5   5   5   27.40    2.14
   5   5   5   27.79    2.24
   6  -5   5    1.88    0.78
   6   5   5    2.99    0.48
   6   5   5    2.81    0.53
   7  -5   5    0.43    0.79
   7   5   5    0.27    0.47
   7   5   5    0.35    0.26
   8  -5   5    1.12    0.89
   8   5   5    1.50    0.55
   8   5   5    1.51    0.38
   9  -5   5    0.27    1.00
   9   5   5    1.51    0.40
   9   5   5    1.62    0.70
  10  -5   5    0.37    0.99
  10   5   5    0.26    0.40
  10   5   5   -1.09    0.69
  11  -5   5    1.26    1.11
  11   5   5    1.15    0.56
  11   5   5   -0.76    0.74
  12  -5   5    0.08    1.35
  12   5   5   -0.15    0.69
  12   5   5    1.63    0.84
  12  -6  -5   -0.81    1.38
  12   6  -5    0.84    0.95
  11  -6  -5    0.51    1.42
  11   6  -5    0.40    0.82
  10  -6  -5    6.76    1.07
  10  -6  -5    6.46    1.66
  10   6  -5    7.50    1.13
   9  -6  -5    7.23    1.58
   9  -6  -5    7.14    0.83
   9   6  -5    7.69    1.16
   8  -6  -5    1.12    0.34
   8  -6  -5    1.07    1.05
   8   6  -5    1.27    0.66
   7  -6  -5    7.97    0.87
   7  -6  -5    9.17    1.54
   7   6  -5    9.37    0.87
   7   6  -5    9.20    1.13
   6  -6  -5   -0.32    0.80
   6   6  -5    0.35    0.43
   6   6  -5    0.11    0.21
   5  -6  -5    1.83    0.34
   5  -6  -5    2.18    0.93
   5   6  -5    1.71    0.30
   5   6  -5    1.70    0.61
   5   6  -5    1.68    0.49
   4  -6  -5   11.19    1.01
   4  -6  -5   11.10    1.50
   4   6  -5   11.35    0.92
   4   6  -5   10.52    1.12
   4   6  -5   10.09    1.24
   3  -6  -5    4.09    0.90
   3  -6  -5    4.85    0.54
   3   6  -5    3.79    0.71
   3   6  -5    3.48    0.53
  -3   6   5    3.01    0.74
   3   6  -5    4.05    0.61
   2  -6  -5    5.25    0.63
   2  -6  -5    4.79    1.01
  -2   6   5    4.37    0.91
   2   6  -5    4.69    0.66
   2   6  -5    5.38    0.81
   2   6  -5    5.17    0.75
   1  -6  -5    6.01    1.08
   1  -6  -5    4.40    0.60
  -1  -6   5    5.94    0.99
   1   6  -5    4.77    0.64
   1   6  -5    5.71    0.84
   1   6  -5    5.66    0.83
  -1   6   5    5.64    0.95
   0  -6  -5    1.00    0.27
   0  -6   5    0.17    0.47
   0   6  -5    1.03    0.73
   0   6   5    1.57    0.61
   0   6  -5    1.24    0.33
  -1  -6  -5   21.13    1.70
   1  -6   5   16.82    1.84
   1   6   5   19.95    1.93
  -1   6  -5   18.86    1.63
   1   6   5   22.89    1.72
  -1   6  -5   19.77    1.62
  -2  -6  -5    2.06    0.44
   2  -6   5    1.80    0.65
   2   6   5    2.23    0.49
  -2   6  -5    3.09    0.45
   2   6   5    1.78    0.55
  -2   6  -5    2.72    0.47
   3  -6   5   38.60    3.82
  -3  -6  -5   46.74    3.67
  -3   6  -5   50.28    3.54
   3   6   5   46.84    3.67
  -3   6  -5   46.40    3.48
   3   6   5   48.80    3.73
   4  -6   5   -0.07    0.65
  -4  -6  -5    0.80    0.41
  -4   6  -5    0.70    0.31
   4   6   5    1.08    0.43
   4   6   5    0.64    0.40
  -4   6  -5    0.42    0.25
  -5  -6  -5   11.03    1.19
   5  -6   5    8.63    1.54
   5   6   5   12.29    1.12
   5   6   5   11.03    1.23
   6  -6   5    0.73    0.82
   6   6   5    2.17    0.39
   6   6   5    2.22    0.53
   7  -6   5    0.44    0.89
   7   6   5    3.24    0.52
   8  -6   5   10.55    1.74
   8   6   5   12.30    1.14
   8   6   5   11.72    1.40
   9  -6   5    1.80    1.19
   9   6   5    1.19    0.41
   9   6   5    1.49    0.72
  10  -6   5    2.45    1.36
  10   6   5    2.78    0.69
  10   6   5    2.82    0.87
  11  -6   5   -1.63    1.22
  11   6   5    1.08    0.64
  11   6   5    0.51    0.89
  12  -6   5   -0.09    1.57
  12   6   5    0.64    0.97
  12   6   5   -0.57    0.78
  11  -7  -5    1.32    1.67
  11   7  -5    1.96    1.01
  10  -7  -5    1.65    1.53
  10   7  -5    2.10    0.90
   9  -7  -5    1.72    1.23
   9   7  -5    0.74    0.73
   8  -7  -5    0.14    0.42
   8  -7  -5   -0.19    1.25
   8   7  -5    1.55    0.69
   7  -7  -5   -0.84    1.06
   7  -7  -5   -0.25    0.38
   7   7  -5   -0.21    0.60
   6  -7  -5    0.58    0.36
   6   7  -5    0.73    0.55
   5  -7  -5    0.90    0.38
   5  -7  -5    0.31    1.00
   5   7  -5    1.24    0.27
   5   7  -5    1.87    0.54
   4  -7  -5    7.37    0.91
   4  -7  -5    9.11    1.59
   4   7  -5    9.77    0.86
  -4   7   5    8.02    1.37
   4   7  -5    9.97    1.05
   3  -7  -5    5.58    0.68
   3  -7  -5    5.89    1.04
   3   7  -5    4.55    0.72
  -3   7   5    4.78    0.87
   3   7  -5    4.50    0.71
   2  -7  -5   11.82    1.00
   2  -7  -5    9.92    1.59
   2   7  -5    9.94    1.02
  -2   7   5    8.32    1.43
   2   7  -5    8.66    1.03
   1  -7  -5    0.94    0.81
   1  -7  -5    1.19    0.40
  -1  -7   5    1.20    0.59
  -1   7   5    1.74    0.38
   1   7  -5    1.41    0.39
   1   7  -5    2.24    0.49
  -1   7   5    1.63    0.73
   0  -7   5    0.65    0.57
   0  -7  -5    0.20    0.38
   0   7   5    0.63    0.34
   0   7  -5    0.16    0.34
   0   7  -5   -0.49    0.47
   0   7   5   -0.27    0.64
  -1  -7  -5   31.09    2.39
   1  -7   5   25.60    2.58
  -1   7  -5   28.15    2.30
   1   7   5   28.00    2.64
   1   7   5   29.87    2.39
   2  -7   5   -0.08    0.67
  -2  -7  -5    0.60    0.43
   2   7   5    0.24    0.39
   2   7   5    0.93    0.60
  -2   7  -5    0.16    0.32
  -3  -7  -5   37.69    3.00
   3  -7   5   32.81    3.26
   3   7   5   35.08    2.98
   3   7   5   37.45    3.07
  -3   7  -5   38.50    2.88
   4  -7   5    3.58    1.04
  -4  -7  -5    4.34    0.75
   4   7   5    5.57    0.84
   4   7   5    4.53    0.77
  -4   7  -5    5.17    0.65
   5  -7   5   -0.17    0.85
   5   7   5   -0.39    0.38
   6  -7   5    1.87    1.02
   6   7   5    0.99    0.63
   6   7   5    0.76    0.40
   7  -7   5    0.47    1.10
   7   7   5    2.34    0.77
   8   7   5   61.36    4.63
   8   7   5   58.38    4.84
   9  -7   5    1.41    1.40
   9   7   5    1.27    0.59
   9   7   5    0.58    0.88
  10  -7   5   -0.32    1.48
  10   7   5   -0.65    0.94
  10   7   5   -0.84    0.57
  10  -8  -5    1.82    1.91
  10   8  -5    2.11    1.09
   9  -8  -5    0.93    1.73
   9   8  -5    0.71    0.87
   8  -8  -5    4.93    1.78
   8   8  -5    2.14    0.83
   7  -8  -5    1.03    1.42
   7  -8  -5   -0.29    0.50
   7   8  -5   -0.28    0.71
   6  -8  -5    1.68    0.49
   6  -8  -5    0.20    1.31
  -6   8   5   -0.97    0.96
   6   8  -5    1.28    0.65
   5  -8  -5    0.23    0.46
   5  -8  -5   -0.83    1.18
  -5   8   5    1.23    0.90
   5   8  -5    1.00    0.61
   4  -8  -5    5.61    1.19
   4  -8  -5    5.96    0.77
  -4   8   5    3.31    0.94
   4   8  -5    3.60    0.69
   3  -8  -5    2.49    0.93
   3  -8  -5    1.69    0.49
   3   8  -5    2.43    0.61
   3   8  -5    1.56    0.43
  -3   8   5    1.64    0.80
  -3   8   5    2.35    0.50
   2  -8  -5    1.98    1.03
   2  -8  -5    1.37    0.46
   2   8  -5    1.18    0.51
  -2   8   5    2.04    0.88
  -2   8   5    1.26    0.42
   2   8  -5   -0.16    0.47
   1  -8  -5   -1.10    0.88
   1  -8  -5    0.26    0.40
  -1  -8   5   -0.23    0.69
   1   8  -5    0.00    0.43
  -1   8   5   -0.03    0.77
  -1   8   5    0.03    0.39
   1   8  -5   -0.16    0.49
   0  -8   5    4.91    0.96
   0  -8  -5    6.05    0.87
   0   8  -5    5.37    0.76
   0   8   5    4.86    0.94
   0   8  -5    4.44    0.79
   0   8   5    5.04    0.75
  -1  -8  -5    2.22    0.56
   1  -8   5    0.65    0.80
  -1   8  -5    1.61    0.46
   1   8   5    1.92    0.52
  -1   8  -5    1.96    0.68
   1   8   5    1.39    0.73
   2  -8   5   29.46    3.04
  -2  -8  -5   34.26    2.80
   2   8   5   34.10    2.97
  -2   8  -5   32.84    2.65
   2   8   5   34.31    2.87
  -3  -8  -5    4.16    0.68
   3  -8   5    1.86    1.01
  -3   8  -5    2.87    0.56
   3   8   5    4.67    0.81
   3   8   5    3.50    0.72
   4  -8   5    1.48    1.04
  -4  -8  -5    2.25    0.71
   4   8   5    3.35    0.69
   4   8   5    2.71    0.71
   5  -8   5    0.74    1.17
   5   8   5    1.36    0.71
   6  -8   5    1.73    1.21
   6   8   5    1.67    0.78
   6   8   5    1.73    0.54
   7  -8   5    6.20    1.54
   7   8   5    4.77    1.06
   8  -8   5    6.97    1.60
   8   8   5    5.56    1.10
   8   8   5    8.79    0.99
   9   8   5   14.53    2.02
   9   8   5   15.04    1.53
   8  -9  -5    0.00    1.66
   8   9  -5    2.12    0.95
  -8   9   5   -0.49    1.16
   7  -9  -5   -1.14    1.51
   7   9  -5   -0.19    0.86
  -7   9   5   -0.60    1.06
   6  -9  -5    0.42    1.55
  -6   9   5   -1.96    1.12
   6   9  -5    0.10    0.81
   5  -9  -5    4.52    1.54
   5  -9  -5    6.32    0.83
  -5   9   5    6.32    1.29
  -5   9   5    6.46    0.93
   5   9  -5    3.75    0.91
   4  -9  -5    5.62    1.62
   4  -9  -5    6.78    0.90
   4   9  -5    7.67    1.18
  -4   9   5    7.53    0.97
  -4   9   5    5.05    1.29
   3  -9  -5    2.02    1.21
   3  -9  -5    1.30    0.55
   3   9  -5    0.59    0.61
  -3   9   5    1.49    0.52
  -3   9   5   -0.56    0.83
   2  -9  -5    0.01    0.52
   2  -9  -5    0.77    1.14
   2   9  -5    0.40    0.56
  -2   9   5    0.10    0.96
  -2   9   5   -0.30    0.53
   1  -9  -5    8.48    1.13
   1   9  -5    7.68    1.07
   1   9  -5    7.19    1.25
  -1   9   5    7.73    1.34
  -1   9   5    5.95    1.00
   0  -9   5    9.20    1.37
   0  -9  -5   10.70    1.20
   0   9   5    9.58    1.14
   0   9  -5    9.19    1.16
   0   9   5    8.65    1.38
   0   9  -5    7.98    1.40
  -1  -9  -5    3.15    0.70
   1  -9   5    3.69    1.10
  -1   9  -5    2.38    0.63
  -1   9  -5    1.89    0.81
   1   9   5    3.86    1.16
   1   9   5    1.86    0.63
   2  -9   5   -2.31    1.00
  -2  -9  -5    0.37    0.60
   2   9   5    0.33    0.58
  -2   9  -5   -0.22    0.75
   3  -9   5    5.86    1.39
  -3  -9  -5    5.90    0.95
   3   9   5    6.33    0.94
   3   9   5    6.50    1.63
   4  -9   5    1.97    1.26
   4   9   5    4.09    0.83
   4   9   5    4.57    0.89
   5  -9   5   -1.61    1.30
   5   9   5   -0.74    0.60
   5   9   5    2.75    0.86
   6  -9   5    3.41    2.69
   6   9   5    3.53    1.05
   6   9   5    3.81    0.74
   7  -9   5    2.92    1.77
   7   9   5    4.33    0.78
   7   9   5    5.80    1.17
   5 -10  -5   -0.81    1.71
   5  10  -5    1.10    0.89
  -5  10   5    1.05    1.36
   4 -10  -5    0.56    1.61
   4 -10  -5    0.80    0.80
  -4  10   5    0.03    0.63
   4  10  -5   -0.24    0.88
  -4  10   5    1.57    1.25
   3 -10  -5   -0.67    1.49
   3 -10  -5    1.66    0.77
  -3  10   5    1.94    1.24
  -3  10   5    1.74    0.67
   3  10  -5    1.10    0.75
   2 -10  -5    0.09    0.72
   2  10  -5    1.05    0.74
  -2  10   5    1.03    0.64
  -2  10   5    0.27    1.18
   1 -10  -5    1.85    0.73
   1  10  -5    2.23    0.73
  -1  10   5    2.51    1.13
  -1  10   5    1.89    0.65
   0 -10  -5    1.56    0.73
   0  10   5   -0.44    1.03
   0  10   5    0.89    0.65
  -1 -10  -5    0.60    0.73
   1  10   5    0.79    0.72
   1  10   5    1.61    0.99
   2  10   5    6.62    1.28
   2  10   5    6.67    1.02
   3 -10   5   -0.77    1.38
   3  10   5   -1.24    0.92
   3  10   5    1.37    0.78
  -3  10  -5   -0.86    1.03
   4 -10   5    2.82    1.66
   4  10   5    2.62    0.98
  -4  10  -5    0.45    1.21
   4  10   5    2.03    0.91
  15   0  -6    1.43    0.85
  15   0  -6    1.54    1.45
  14   0  -6    3.81    1.29
  14   0  -6    3.78    0.86
  13   0  -6    1.96    0.76
  13   0  -6   -0.47    0.96
  12   0  -6   21.08    2.29
  12   0  -6   21.85    1.97
  11   0  -6   20.06    2.02
  11   0  -6   20.07    1.82
  10   0  -6    1.01    0.46
  10   0  -6    0.65    0.58
   9   0  -6   11.51    1.27
   9   0  -6   10.55    1.09
   8   0  -6    6.95    0.72
   8   0  -6    4.58    0.83
   7   0  -6    2.88    0.56
   7   0  -6    3.45    0.53
  -7   0   6    4.75    0.80
   6   0  -6   -0.01    0.24
  -6   0   6    0.02    0.36
   6   0  -6    0.08    0.40
   5   0  -6    6.01    0.77
  -5   0   6    5.87    0.76
  -5   0   6    6.74    0.82
  -4   0   6   40.88    3.04
   4   0  -6   39.42    3.02
  -4   0   6   38.04    3.04
   4   0  -6   38.09    3.07
   3   0  -6   60.83    4.67
   3   0  -6   65.13    4.65
  -3   0   6   58.37    4.66
  -3   0   6   62.81    4.65
   2   0  -6   56.97    4.32
  -2   0   6   55.64    4.30
   2   0  -6   58.77    4.29
  -2   0   6   57.39    4.32
  -2   0   6   57.79    4.29
   1   0  -6  101.47    8.63
  -1   0   6  116.97    8.63
   1   0  -6  121.96    8.63
  -1   0   6  128.60    8.68
  -1   0   6  116.46    8.63
   0   0   6   47.60    3.42
   0   0  -6   40.05    3.42
   0   0   6   48.97    3.43
   0   0  -6   47.05    3.42
   1   0   6   31.09    2.33
  -1   0  -6   28.67    2.34
   1   0   6   33.73    2.34
  -1   0  -6   30.97    2.33
  -2   0  -6    7.97    0.68
   2   0   6    8.37    0.67
  -2   0  -6    7.85    0.66
   2   0   6    7.70    0.65
  -3   0  -6   86.78    6.21
   3   0   6   85.70    6.21
   3   0   6   82.17    6.17
  -3   0  -6   80.53    6.18
   4   0   6   31.72    2.57
  -4   0  -6   33.02    2.54
  -4   0  -6   37.95    2.59
   4   0   6   33.18    2.54
   4   0   6   32.25    2.52
   5   0   6    0.26    0.17
   5   0   6    0.33    0.18
   5   0   6   -0.13    0.19
   6   0   6   10.19    1.03
   6   0   6   11.93    0.97
   6   0   6   11.27    0.95
   7   0   6    0.38    0.30
   7   0   6   -0.05    0.23
   7   0   6    0.59    0.30
   8   0   6   19.72    1.79
   8   0   6   21.49    1.68
   9   0   6    1.01    0.33
   9   0   6    0.54    0.43
  10   0   6   -0.12    0.49
  10   0   6   -0.22    0.38
  11   0   6    3.52    1.35
  11   0   6    5.59    0.82
  12   0   6   14.05    1.41
  12   0   6   12.59    1.64
  13   0   6    1.74    0.90
  14   0   6   -1.03    1.03
  15  -1  -6   -0.11    1.45
  15  -1  -6    0.91    0.84
  15   1  -6    2.15    0.86
  15   1  -6   -0.73    1.30
  14  -1  -6    0.16    0.64
  14  -1  -6   -1.68    1.13
  14   1  -6    0.96    0.71
  13  -1  -6   -0.82    0.56
  13  -1  -6   -0.34    1.25
  13   1  -6    0.78    0.92
  13   1  -6   -0.46    0.61
  12  -1  -6    1.86    0.91
  12  -1  -6    0.76    0.56
  12   1  -6    2.19    0.83
  12   1  -6    1.57    0.59
  11  -1  -6    0.91    0.53
  11  -1  -6    1.60    0.72
  11   1  -6    1.04    0.68
  11   1  -6    0.68    0.49
  10  -1  -6    2.27    0.50
  10  -1  -6    1.66    0.69
  10   1  -6    1.26    0.53
  10   1  -6    1.22    0.48
   9  -1  -6    1.21    0.38
   9  -1  -6    0.36    0.59
   9   1  -6    0.22    0.43
   9   1  -6    0.99    0.43
   8  -1  -6    1.17    0.51
   8  -1  -6    1.33    0.38
   8   1  -6    2.08    0.45
   8   1  -6    0.55    0.39
   7  -1  -6    0.41    0.28
  -7  -1   6    0.91    0.35
   7  -1  -6    0.98    0.42
   7   1  -6    0.36    0.41
   7   1  -6    0.29    0.30
   6  -1  -6   12.05    1.32
   6  -1  -6   14.23    1.22
   6   1  -6   14.21    1.26
   6   1  -6   14.57    1.30
  -6   1   6   16.63    1.59
  -5  -1   6    5.81    0.63
   5  -1  -6    6.04    0.85
  -5   1   6    5.17    0.87
  -5   1   6    6.08    0.74
   5   1  -6    6.23    0.63
   5   1  -6    5.54    0.69
   4  -1  -6    0.66    0.25
  -4  -1   6    1.17    0.38
   4  -1  -6    0.57    0.42
  -4  -1   6    0.66    0.23
   4   1  -6    0.53    0.26
   4   1  -6    0.85    0.30
  -4   1   6    0.29    0.29
  -4   1   6    0.50    0.40
   3  -1  -6   18.65    1.61
  -3  -1   6   18.29    1.44
  -3  -1   6   17.28    1.43
  -3  -1   6   20.06    1.54
   3  -1  -6   18.26    1.47
   3   1  -6   18.09    1.45
   3   1  -6   20.46    1.53
  -3   1   6   17.48    1.60
  -3   1   6   18.07    1.49
  -2  -1   6    4.06    0.47
   2  -1  -6    3.63    0.39
  -2  -1   6    3.40    0.32
   2  -1  -6    3.23    0.55
  -2  -1   6    3.27    0.39
  -2   1   6    3.23    0.52
  -2   1   6    3.15    0.42
  -2   1   6    3.28    0.50
   2   1  -6    4.20    0.46
  -1  -1   6    2.56    0.22
  -1  -1   6    2.99    0.36
   1  -1  -6    2.18    0.28
   1  -1  -6    2.17    0.38
  -1   1   6    2.55    0.32
  -1   1   6    2.21    0.39
   1   1  -6    2.60    0.33
   1   1  -6    2.04    0.25
  -1   1   6    2.23    0.42
   0  -1  -6    0.04    0.19
   0  -1   6    0.44    0.16
   0  -1  -6    0.13    0.11
   0  -1   6    0.14    0.08
   0   1   6    0.18    0.12
   0   1  -6    0.21    0.13
   0   1   6    0.26    0.19
   0   1  -6    0.20    0.08
   1  -1   6  113.19    8.81
  -1  -1  -6  120.97    8.84
   1  -1   6  123.93    8.83
   1   1   6  116.62    8.83
  -1   1  -6  114.83    8.81
   1   1   6  121.34    8.87
  -1   1  -6  129.64    8.82
  -2  -1  -6    3.59    0.37
  -2  -1  -6    3.05    0.41
   2  -1   6    3.44    0.37
   2  -1   6    2.85    0.32
   2   1   6    3.94    0.39
   2   1   6    3.32    0.36
  -2   1  -6    4.18    0.36
  -2   1  -6    3.65    0.31
  -3  -1  -6    1.10    0.23
   3  -1   6    1.21    0.15
   3  -1   6    1.05    0.27
  -3  -1  -6    0.95    0.22
  -3   1  -6    1.12    0.21
   3   1   6    1.47    0.23
   3   1   6    0.99    0.21
  -3   1  -6    1.12    0.15
  -4  -1  -6    4.09    0.49
   4  -1   6    4.47    0.41
   4  -1   6    4.62    0.39
   4  -1   6    4.12    0.48
  -4   1  -6    5.56    0.57
   4   1   6    4.58    0.49
   4   1   6    4.33    0.44
   4   1   6    4.36    0.48
   5  -1   6    1.57    0.38
  -5  -1  -6    2.66    0.39
   5  -1   6    2.78    0.29
   5  -1   6    2.97    0.35
   5   1   6    2.47    0.32
   5   1   6    2.10    0.35
   5   1   6    2.36    0.36
   6  -1   6    2.51    0.33
   6  -1   6    1.75    0.36
   6  -1   6    1.95    0.27
   6   1   6    1.93    0.41
   6   1   6    1.94    0.33
   6   1   6    2.01    0.32
   7  -1   6    6.89    0.64
   7  -1   6    5.38    0.80
   7  -1   6    6.68    0.69
   7   1   6    7.15    0.74
   7   1   6    6.64    0.66
   8  -1   6    2.54    0.55
   8  -1   6    2.43    0.44
   8  -1   6    2.72    0.40
   8   1   6    2.21    0.41
   8   1   6    1.85    0.38
   9  -1   6    0.58    0.39
   9  -1   6    0.33    0.45
   9  -1   6    1.07    0.39
   9   1   6   -0.54    0.37
   9   1   6    0.76    0.37
  10  -1   6   -0.37    0.34
  10  -1   6    0.17    0.57
  10   1   6    1.18    0.43
  10   1   6    1.02    0.43
  11  -1   6    1.91    0.70
  11   1   6    1.70    0.52
  12  -1   6    3.51    0.90
  12   1   6    4.06    0.85
  12   1   6    4.84    0.79
  13  -1   6    0.32    0.87
  13   1   6    0.29    0.68
  13   1   6    0.43    0.82
  14  -1   6   -1.13    1.13
  14   1   6    2.41    1.09
  15  -2  -6    1.00    1.53
  15   2  -6   -0.28    0.88
  14  -2  -6   -1.45    1.20
  14   2  -6   -0.27    0.73
  14   2  -6    1.62    1.10
  13  -2  -6    8.41    1.10
  13  -2  -6    9.31    1.56
  13   2  -6    6.00    1.18
  13   2  -6    8.57    1.14
  12  -2  -6    0.73    0.49
  12  -2  -6    0.55    0.95
  12   2  -6    1.95    0.72
  12   2  -6    1.53    0.78
  11  -2  -6    2.53    0.51
  11  -2  -6    2.75    0.93
  11   2  -6    1.31    0.56
  11   2  -6    2.04    0.66
  10  -2  -6    0.29    0.38
  10  -2  -6   -0.32    0.66
  10   2  -6    0.87    0.50
  10   2  -6    0.33    0.47
   9  -2  -6    1.93    0.38
   9  -2  -6    2.71    0.72
   9   2  -6    0.71    0.37
   9   2  -6    1.33    0.44
   8  -2  -6   -0.26    0.57
  -8  -2   6    0.49    0.24
   8  -2  -6    0.28    0.29
   8   2  -6    0.08    0.42
   8   2  -6    0.04    0.31
  -7  -2   6    4.31    0.44
   7  -2  -6    3.45    0.75
   7  -2  -6    4.07    0.51
   7   2  -6    2.98    0.53
   7   2  -6    3.00    0.54
   6  -2  -6   29.27    2.19
   6  -2  -6   24.67    2.38
   6   2  -6   27.76    2.24
   6   2  -6   28.77    2.21
   5  -2  -6   28.01    2.34
   5  -2  -6   27.20    2.11
  -5   2   6   28.00    2.18
   5   2  -6   26.34    2.09
   5   2  -6   25.29    2.16
  -4  -2   6    0.76    0.39
   4  -2  -6    1.20    0.26
  -4   2   6    1.29    0.34
   4   2  -6    0.50    0.24
  -4   2   6    0.60    0.52
   4   2  -6    0.77    0.21
  -3  -2   6    2.29    0.44
   3  -2  -6    3.10    0.36
   3  -2  -6    2.37    0.55
  -3   2   6    2.77    0.44
   3   2  -6    2.21    0.39
  -3   2   6    2.88    0.65
   2  -2  -6   18.12    1.56
  -2  -2   6   18.40    1.42
  -2   2   6   15.74    1.51
   2   2  -6   18.08    1.40
  -2   2   6   14.78    1.52
  -2   2   6   16.62    1.36
   1  -2  -6    3.74    0.59
   1  -2  -6    2.81    0.36
   1  -2  -6    3.04    0.53
  -1  -2   6    3.16    0.33
  -1  -2   6    3.07    0.45
  -1   2   6    3.54    0.40
  -1   2   6    3.25    0.54
   1   2  -6    3.22    0.41
   1   2  -6    3.08    0.26
  -1   2   6    3.11    0.56
   0  -2   6    3.62    0.43
   0  -2  -6    3.87    0.54
   0  -2   6    4.09    0.46
   0  -2  -6    4.13    0.44
   0   2  -6    4.70    0.37
   0   2   6    4.48    0.60
   0   2   6    4.40    0.66
   0   2   6    4.54    0.43
   0   2  -6    4.11    0.46
   1  -2   6   43.68    3.22
  -1  -2  -6   39.77    3.25
   1  -2   6   40.75    3.27
   1   2   6   41.90    3.25
  -1   2  -6   44.26    3.22
  -1   2  -6   47.72    3.24
   1   2   6   44.38    3.34
  -2  -2  -6    0.89    0.29
   2  -2   6    0.99    0.28
  -2  -2  -6    1.66    0.28
  -2   2  -6    1.55    0.26
   2   2   6    1.32    0.26
  -2   2  -6    1.65    0.16
   2   2   6    1.64    0.26
  -3  -2  -6   44.34    3.25
   3  -2   6   41.49    3.31
   3   2   6   43.03    3.23
   3   2   6   41.91    3.30
   4  -2   6   53.19    4.63
  -4  -2  -6   59.78    4.57
   4   2   6   68.19    4.57
   4   2   6   61.70    4.59
   4   2   6   60.43    4.57
  -5  -2  -6    1.24    0.27
   5  -2   6    1.06    0.30
   5   2   6    1.11    0.21
   5   2   6    1.18    0.26
   6  -2   6    0.53    0.31
   6   2   6    0.73    0.23
   6   2   6    0.78    0.26
   7  -2   6    0.29    0.15
   7  -2   6   -0.13    0.35
   7  -2   6    0.05    0.19
   7   2   6    0.31    0.27
   7   2   6   -0.09    0.19
   8  -2   6    1.65    0.60
   8  -2   6    1.75    0.31
   8  -2   6    1.99    0.28
   8   2   6    1.73    0.39
   8   2   6    1.87    0.36
   9  -2   6    2.44    0.38
   9  -2   6    1.87    0.65
   9   2   6    1.77    0.44
   9   2   6    2.00    0.47
  10  -2   6    0.78    0.38
  10  -2   6    1.06    0.62
  10   2   6    0.48    0.43
  10   2   6    0.43    0.46
  11  -2   6    2.85    0.83
  11   2   6    4.33    0.69
  12  -2   6    1.87    0.95
  12   2   6    2.42    0.66
  12   2   6    2.80    0.74
  13  -2   6    3.61    1.12
  13   2   6    2.12    0.84
  13   2   6    2.78    0.81
  14  -2   6   -0.39    1.07
  14   2   6    1.88    0.92
  14   2   6   -0.10    0.80
  14  -3  -6   -1.03    1.28
  14   3  -6    2.54    0.90
  13  -3  -6    4.89    1.42
  13   3  -6    6.81    1.04
  12  -3  -6   -0.55    1.07
  12  -3  -6    0.10    0.45
  12   3  -6    0.25    0.68
  12   3  -6    0.01    0.66
  11  -3  -6    0.32    0.41
  11  -3  -6   -0.59    0.82
  11   3  -6    0.59    0.56
  10  -3  -6    0.36    0.35
  10  -3  -6    0.08    0.72
  10   3  -6    0.47    0.43
  10   3  -6    0.74    0.50
   9  -3  -6    1.16    0.66
  -9  -3   6    2.44    0.40
   9  -3  -6    1.63    0.37
   9   3  -6    1.32    0.50
   8  -3  -6    2.23    0.67
   8  -3  -6    2.93    0.42
  -8  -3   6    2.96    0.44
   8   3  -6    1.62    0.48
   8   3  -6    2.41    0.52
   7  -3  -6    2.93    0.43
  -7  -3   6    3.69    0.42
   7  -3  -6    4.08    0.78
   7   3  -6    2.91    0.47
   7   3  -6    3.00    0.55
   6  -3  -6    9.36    0.82
  -6  -3   6    8.89    0.76
   6  -3  -6   11.26    1.26
   6   3  -6    8.73    0.91
   6   3  -6    9.18    0.85
   5  -3  -6    0.46    0.52
   5  -3  -6    1.43    0.24
  -5  -3   6    0.81    0.17
   5   3  -6    0.83    0.21
   5   3  -6    0.47    0.29
   4  -3  -6    0.70    0.19
   4  -3  -6    0.55    0.44
  -4   3   6    0.86    0.36
   4   3  -6    0.40    0.24
   3  -3  -6    2.26    0.52
  -3  -3   6    3.19    0.54
  -3   3   6    2.12    0.38
   3   3  -6    3.03    0.41
  -2  -3   6   40.40    2.83
   2  -3  -6   36.35    2.81
   2  -3  -6   36.73    3.00
   2   3  -6   35.87    2.81
  -2   3   6   32.65    2.95
  -2   3   6   37.51    3.43
  -2   3   6   34.68    2.77
  -1  -3   6   68.18    4.86
   1  -3  -6   68.07    4.91
  -1  -3   6   59.46    4.84
  -1   3   6   64.08    4.85
   1   3  -6   66.64    4.88
  -1   3   6   55.99    5.03
   1   3  -6   71.13    4.80
   0  -3   6    3.34    0.55
   0  -3  -6    3.56    0.65
   0  -3   6    4.88    0.48
   0   3   6    3.30    0.72
   0   3   6    3.23    0.48
   0   3  -6    4.36    0.48
   0   3  -6    4.50    0.44
   1  -3   6   29.78    2.36
  -1  -3  -6   28.45    2.41
   1  -3   6   32.47    2.51
   1   3   6   31.12    2.46
   1   3   6   32.40    2.69
  -1   3  -6   33.43    2.43
  -1   3  -6   34.94    2.39
   1   3   6   28.78    2.61
   2  -3   6    0.96    0.36
  -2  -3  -6    0.75    0.20
   2  -3   6    0.92    0.14
  -2   3  -6    0.99    0.28
  -2   3  -6    1.02    0.14
   2   3   6    0.54    0.23
  -2   3  -6    1.16    0.19
  -3  -3  -6    0.03    0.18
   3  -3   6    0.20    0.36
   3   3   6    0.55    0.20
  -3   3  -6    0.52    0.33
   3   3   6    0.23    0.18
  -4  -3  -6    1.13    0.23
   4  -3   6    1.02    0.36
   4   3   6    0.69    0.24
   4   3   6    0.79    0.21
  -5  -3  -6   17.94    1.56
   5  -3   6   16.28    1.69
   5   3   6   18.67    1.56
   5   3   6   20.85    1.53
  -6  -3  -6    8.11    0.87
   6  -3   6    6.64    1.04
   6   3   6    9.76    0.81
   6   3   6    8.97    0.87
   7  -3   6    9.31    1.25
   7   3   6   12.45    1.04
   7   3   6   11.47    1.10
   8  -3   6    2.34    0.64
   8   3   6    2.31    0.52
   8   3   6    2.40    0.46
   9  -3   6    0.67    0.60
   9   3   6    1.08    0.39
   9   3   6    0.50    0.45
  10  -3   6    1.31    0.92
  10   3   6   -0.06    0.41
  10   3   6   -0.35    0.46
  11  -3   6   -0.65    0.87
  11   3   6    0.97    0.56
  11   3   6   -0.10    0.49
  12  -3   6   -0.61    1.03
  12   3   6    0.51    0.61
  12   3   6    0.48    0.68
  13  -3   6    0.25    1.09
  13   3   6    1.49    0.81
  13   3   6   -1.47    0.80
  14  -4  -6    1.40    1.62
  14   4  -6    0.70    0.94
  13  -4  -6    2.56    1.26
  13   4  -6    0.02    0.79
  12  -4  -6   -0.62    0.38
  12  -4  -6   -0.06    1.03
  12   4  -6    1.79    0.72
  11  -4  -6    0.27    1.06
  11  -4  -6   -0.39    0.36
  11   4  -6   -0.51    0.58
  10  -4  -6    1.04    0.37
  10  -4  -6    1.15    0.81
  10   4  -6    1.29    0.64
  10   4  -6    1.36    0.52
   9  -4  -6    1.94    0.37
   9  -4  -6    1.52    0.77
   9   4  -6    1.84    0.54
   9   4  -6    1.54    0.49
  -8  -4   6    6.81    0.77
   8  -4  -6    6.97    1.28
   8  -4  -6    6.86    0.71
   8   4  -6    7.37    0.94
   8   4  -6    5.82    0.82
  -7  -4   6    0.70    0.32
   7  -4  -6    0.65    0.25
   7  -4  -6    0.09    0.71
   7   4  -6    0.74    0.31
   7   4  -6    0.30    0.36
   6  -4  -6   -0.17    0.63
  -6  -4   6    0.54    0.27
   6  -4  -6    0.31    0.20
   6   4  -6    0.35    0.21
   6   4  -6    0.24    0.36
   6   4  -6    0.58    0.36
   5  -4  -6    1.35    0.60
   5  -4  -6    1.83    0.30
   5   4  -6    1.95    0.44
   5   4  -6    2.10    0.43
   5   4  -6    1.74    0.27
   4  -4  -6    5.33    0.56
   4  -4  -6    6.09    0.98
   4   4  -6    6.29    0.69
   3  -4  -6    0.04    0.43
   3  -4  -6    0.03    0.16
  -3   4   6    0.12    0.36
   3   4  -6    0.11    0.07
   3   4  -6    0.11    0.24
   2  -4  -6   16.92    1.58
   2  -4  -6   15.62    1.30
  -2  -4   6   17.83    1.30
  -2  -4   6   16.47    1.47
   2   4  -6   13.79    1.25
  -2   4   6   15.22    1.52
   2   4  -6   15.95    1.34
   2   4  -6   15.83    1.25
  -1  -4   6    3.63    0.56
  -1  -4   6    3.71    0.59
   1  -4  -6    2.93    0.60
   1  -4  -6    3.45    0.42
   1   4  -6    4.35    0.57
   1   4  -6    3.37    0.54
   1   4  -6    2.88    0.46
  -1   4   6    4.29    0.68
   0  -4   6    0.66    0.27
   0  -4  -6    0.69    0.18
   0  -4   6    1.33    0.42
   0   4  -6    0.51    0.27
   0   4  -6    0.57    0.29
   0   4  -6    0.73    0.28
   0   4   6    0.86    0.41
   1  -4   6   11.86    1.26
  -1  -4  -6   11.00    1.06
   1  -4   6   12.25    1.01
  -1   4  -6   12.11    1.01
  -1   4  -6   13.39    1.07
   1   4   6   14.03    1.27
  -1   4  -6   13.31    1.15
  -2  -4  -6    0.32    0.19
   2  -4   6    0.43    0.44
  -2   4  -6    0.02    0.20
  -2   4  -6   -0.35    0.35
   2   4   6   -0.06    0.28
  -2   4  -6    0.30    0.15
   3  -4   6   20.79    1.99
  -3  -4  -6   23.03    1.87
   3   4   6   26.62    1.95
   3   4   6   21.82    1.87
  -4  -4  -6    1.04    0.31
   4  -4   6    1.43    0.47
   4   4   6    1.30    0.33
   4   4   6    0.70    0.32
  -5  -4  -6   24.38    2.05
   5  -4   6   22.54    2.22
   5   4   6   27.40    2.00
   5   4   6   23.81    2.04
   6  -4   6    0.84    0.59
  -6  -4  -6    1.23    0.39
   6   4   6    0.79    0.33
   6   4   6    1.43    0.26
   7  -4   6    1.52    0.65
   7   4   6    1.33    0.47
   7   4   6    1.13    0.31
   8  -4   6    1.09    0.72
   8   4   6   -0.39    0.43
   8   4   6    0.13    0.27
   9  -4   6    0.50    0.70
   9   4   6    0.34    0.36
   9   4   6    0.01    0.47
  10  -4   6    3.40    0.98
  10   4   6    1.82    0.65
  10   4   6    2.01    0.48
  11  -4   6    1.00    1.01
  11   4   6   -0.41    0.61
  11   4   6   -0.77    0.56
  12  -4   6    2.13    1.26
  12   4   6    2.48    0.75
  12   4   6    4.22    0.86
  13  -4   6   -0.41    1.36
  13   4   6    1.89    0.84
  13   4   6    0.18    0.88
  13  -5  -6    2.28    1.48
  13   5  -6    1.95    0.97
  12  -5  -6    2.40    1.44
  12   5  -6   -0.49    0.83
  11  -5  -6   -0.34    0.38
  11  -5  -6    0.47    1.16
  11   5  -6   -0.59    0.67
  10  -5  -6    2.51    0.43
  10  -5  -6    2.72    1.19
  10   5  -6    2.97    0.71
   9  -5  -6    2.78    1.55
   9  -5  -6    3.17    0.48
   9   5  -6    3.51    0.65
   8  -5  -6    1.71    0.96
   8  -5  -6    2.15    0.36
   8   5  -6    1.29    0.42
   8   5  -6    1.84    0.58
   7  -5  -6   15.11    1.29
   7  -5  -6   16.57    1.87
   7   5  -6   14.68    1.29
   7   5  -6   16.05    1.45
   7   5  -6   14.72    1.51
   6  -5  -6   -0.11    0.23
   6  -5  -6   -0.13    0.73
   6   5  -6    0.42    0.37
   6   5  -6    0.14    0.22
   6   5  -6   -0.15    0.40
   5  -5  -6    1.99    0.33
   5  -5  -6    1.88    0.68
   5   5  -6    1.82    0.40
   5   5  -6    1.62    0.27
   5   5  -6    1.26    0.42
   4  -5  -6    7.75    1.30
   4  -5  -6    7.42    0.73
   4   5  -6    7.03    0.76
   4   5  -6    7.30    0.85
   4   5  -6    7.84    0.60
   3  -5  -6    8.61    0.77
   3  -5  -6    8.36    1.27
   3   5  -6    8.28    0.81
   3   5  -6    7.55    0.67
   3   5  -6    8.60    0.86
  -3   5   6    7.25    1.09
   2  -5  -6   23.34    2.24
   2  -5  -6   25.52    1.91
  -2  -5   6   26.60    1.97
   2   5  -6   21.89    1.88
   2   5  -6   23.46    1.91
   2   5  -6   23.80    1.95
  -2   5   6   21.49    2.16
   1  -5  -6    4.55    0.53
   1  -5  -6    5.61    0.90
  -1  -5   6    4.72    0.79
   1   5  -6    3.77    0.56
  -1   5   6    4.00    0.70
   1   5  -6    4.73    0.68
   0  -5   6    2.10    0.38
   0  -5  -6    2.17    0.37
   0  -5   6    2.86    0.63
   0   5   6    1.48    0.53
   0   5  -6    1.89    0.49
   0   5  -6    3.18    0.43
   0   5  -6    2.40    0.45
   1  -5   6    1.39    0.55
  -1  -5  -6    1.14    0.26
  -1   5  -6    1.71    0.49
  -1   5  -6    1.40    0.30
  -1   5  -6    1.26    0.34
   1   5   6    1.30    0.46
  -2  -5  -6    1.21    0.34
   2  -5   6    1.47    0.47
  -2   5  -6    1.93    0.27
  -2   5  -6    1.82    0.35
   2   5   6    2.03    0.51
   2   5   6    1.90    0.37
  -3  -5  -6   14.71    1.28
   3  -5   6   10.84    1.43
  -3   5  -6   14.69    1.16
   3   5   6   14.92    1.35
   3   5   6   14.30    1.29
  -3   5  -6   14.15    1.09
   4  -5   6    0.87    0.62
  -4  -5  -6    0.85    0.33
   4   5   6    0.77    0.33
   4   5   6    0.84    0.34
   5  -5   6   93.69    8.48
  -5  -5  -6  112.97    8.33
   5   5   6  112.75    8.32
   5   5   6  120.12    8.27
   6  -5   6    0.30    0.72
  -6  -5  -6    0.92    0.44
   6   5   6    1.24    0.42
   6   5   6    0.37    0.30
   7  -5   6    2.12    0.88
   7   5   6    3.37    0.68
   7   5   6    3.52    0.53
   8  -5   6    0.00    0.83
   8   5   6    1.98    0.40
   8   5   6    1.10    0.56
   9  -5   6   -0.84    0.98
   9   5   6    0.44    0.36
   9   5   6    0.41    0.56
  10  -5   6    5.57    1.25
  10   5   6    7.73    1.19
  11  -5   6    1.67    1.28
  11   5   6    2.20    0.74
  11   5   6    1.47    0.64
  12  -5   6    0.24    1.27
  12   5   6    1.40    0.84
  12   5   6    0.53    0.76
  12  -6  -6    1.50    1.66
  12   6  -6    0.38    0.93
  11  -6  -6    0.08    1.29
  11   6  -6    0.97    0.82
  10  -6  -6   -0.58    0.39
  10  -6  -6   -1.42    1.33
  10   6  -6    0.23    0.71
   9  -6  -6    2.90    1.17
   9  -6  -6    2.41    0.45
   9   6  -6    2.25    0.74
   8  -6  -6    0.19    0.36
   8  -6  -6    0.80    1.07
   8   6  -6    0.67    0.56
   7  -6  -6    1.58    0.97
   7  -6  -6    1.45    0.37
   7   6  -6    1.92    0.61
   6  -6  -6    1.19    0.33
   6  -6  -6    0.48    0.83
   6   6  -6    1.18    0.27
   6   6  -6    0.85    0.49
   5  -6  -6    0.22    0.28
   5  -6  -6   -0.60    0.89
   5   6  -6    0.13    0.48
   5   6  -6    0.68    0.45
   4  -6  -6    0.82    0.28
   4  -6  -6   -1.03    0.74
   4   6  -6    0.85    0.19
   4   6  -6    0.94    0.40
  -4   6   6    0.74    0.61
   4   6  -6   -0.07    0.44
   3  -6  -6    3.26    0.46
   3  -6  -6    2.64    0.83
   3   6  -6    2.10    0.35
   3   6  -6    3.02    0.54
  -3   6   6    1.55    0.65
   3   6  -6    2.61    0.50
   2  -6  -6    9.17    0.86
   2  -6  -6    7.91    1.34
   2   6  -6    8.85    1.04
   2   6  -6    8.39    0.90
   2   6  -6    7.39    0.92
  -2   6   6   10.59    1.31
   1  -6  -6    0.42    0.62
  -1  -6   6    0.02    0.54
   1  -6  -6    1.02    0.30
  -1   6   6    0.65    0.55
   1   6  -6    1.01    0.32
   1   6  -6    0.53    0.42
   1   6  -6    0.96    0.51
   0  -6  -6    2.04    0.39
   0   6  -6    1.91    0.62
   0   6   6    1.58    0.67
   0   6  -6    1.67    0.35
  -1  -6  -6    3.20    0.47
   1  -6   6    3.46    0.69
   1   6   6    3.27    0.69
  -1   6  -6    3.41    0.47
   1   6   6    2.99    0.49
   2  -6   6    2.67    0.68
  -2  -6  -6    2.11    0.45
  -2   6  -6    2.73    0.49
   2   6   6    2.03    0.66
  -2   6  -6    2.61    0.37
   2   6   6    1.56    0.41
   3  -6   6   12.52    1.69
  -3  -6  -6   16.12    1.49
  -3   6  -6   15.12    1.27
   3   6   6   19.06    1.59
  -3   6  -6   18.18    1.38
   3   6   6   14.63    1.49
  -4  -6  -6   31.52    2.75
   4  -6   6   27.81    2.97
  -4   6  -6   33.37    2.51
   4   6   6   36.52    2.78
  -4   6  -6   37.65    2.56
   4   6   6   31.74    2.75
  -5  -6  -6    2.45    0.55
   5  -6   6    1.02    0.80
   5   6   6    0.97    0.52
   5   6   6    1.64    0.44
   6  -6   6    1.93    0.84
   6   6   6    2.65    0.59
   7  -6   6    0.77    0.98
   7   6   6    1.43    0.68
   7   6   6    0.63    0.35
   8  -6   6    1.31    1.08
   8   6   6    1.09    0.71
   8   6   6    1.43    0.39
   9  -6   6    1.31    1.19
   9   6   6    1.80    0.74
   9   6   6    2.59    0.61
  10  -6   6    1.55    1.32
  10   6   6    1.80    0.57
  10   6   6    0.65    0.78
  11  -6   6   -1.16    1.47
  11   6   6    0.95    0.90
  11   6   6    1.21    0.62
  11  -7  -6    4.95    1.87
  11   7  -6    3.82    1.08
  10  -7  -6   -2.03    1.54
  10   7  -6    0.68    0.87
   9  -7  -6    4.55    0.74
   9  -7  -6    3.42    1.38
   9   7  -6    4.38    0.92
   8  -7  -6   -2.28    1.27
   8  -7  -6   -0.06    0.41
   8   7  -6    0.12    0.67
   7  -7  -6    1.73    0.44
   7  -7  -6    3.20    1.30
   7   7  -6    2.32    0.70
   6  -7  -6    4.07    0.59
   6  -7  -6    2.68    1.23
   6   7  -6    4.22    0.79
   5  -7  -6    1.01    0.90
   5  -7  -6    1.80    0.41
   5   7  -6    1.95    0.57
  -5   7   6    0.31    0.70
   4  -7  -6    1.40    0.42
   4  -7  -6    2.05    0.91
   4   7  -6    1.68    0.51
   4   7  -6    1.89    0.32
  -4   7   6    0.87    0.69
   3  -7  -6    1.16    0.96
   3  -7  -6    3.06    0.51
   3   7  -6    1.85    0.56
  -3   7   6    1.09    0.78
   3   7  -6    2.59    0.44
   2  -7  -6    8.37    1.40
   2  -7  -6    7.37    0.84
   2   7  -6    6.58    0.93
   2   7  -6    7.07    0.87
  -2   7   6    7.62    1.25
   1  -7  -6    2.24    0.84
   1  -7  -6    4.52    0.61
  -1  -7   6    2.59    0.63
   1   7  -6    3.09    0.50
  -1   7   6    2.85    0.76
   1   7  -6    1.58    0.50
   0  -7   6    5.04    0.88
   0  -7  -6    6.45    0.82
   0   7   6    7.96    0.83
   0   7  -6    6.92    0.77
   0   7   6    7.52    1.18
   0   7  -6    4.68    0.79
  -1  -7  -6    3.23    0.58
   1  -7   6    2.87    0.78
   1   7   6    3.44    0.81
  -1   7  -6    3.49    0.51
   1   7   6    2.45    0.52
   2  -7   6    0.48    0.70
  -2  -7  -6    0.82    0.44
   2   7   6    0.94    0.45
  -2   7  -6    0.69    0.34
   2   7   6    0.22    0.59
   3  -7   6    3.02    0.89
  -3  -7  -6    3.58    0.68
   3   7   6    3.06    0.67
  -3   7  -6    4.26    0.64
   3   7   6    4.34    0.69
  -4  -7  -6   10.25    1.13
   4  -7   6    9.19    1.56
   4   7   6    8.74    1.11
   4   7   6   10.71    1.15
   5  -7   6   18.27    2.21
  -5  -7  -6   16.60    1.81
   5   7   6   20.84    1.76
   5   7   6   20.56    1.89
   6  -7   6    1.64    1.11
   6   7   6    5.37    0.75
   6   7   6    4.55    0.84
   7  -7   6    8.95    1.62
   7   7   6   14.12    1.28
   7   7   6   14.12    1.58
   8  -7   6   -0.08    1.13
   8   7   6   -1.71    0.76
   9  -7   6    0.14    1.33
   9   7   6    0.42    0.81
   9   7   6   -0.20    0.48
  10  -7   6    0.50    1.48
  10   7   6   -0.91    0.58
  10   7   6   -1.86    0.89
  10  -8  -6   -0.38    1.93
  10   8  -6    0.20    1.05
   9  -8  -6    2.54    1.69
   9   8  -6    2.56    0.99
   8  -8  -6   -1.53    1.55
   8   8  -6    0.90    0.78
   7  -8  -6   -0.59    1.45
   7  -8  -6   -0.74    0.53
   7   8  -6    0.28    0.69
   6  -8  -6    1.43    0.51
   6  -8  -6    2.34    1.44
  -6   8   6    1.98    1.00
   6   8  -6    2.03    0.69
   5  -8  -6    3.07    1.31
   5  -8  -6    5.10    0.76
   5   8  -6    3.50    0.76
  -5   8   6    1.55    0.99
   4  -8  -6    3.69    0.57
   4  -8  -6    1.68    1.08
  -4   8   6    1.47    0.82
   4   8  -6    2.27    0.61
   3  -8  -6    2.30    0.48
   3   8  -6    1.41    0.56
   2  -8  -6    0.01    0.42
   2  -8  -6   -1.71    0.92
   2   8  -6   -0.13    0.45
   2   8  -6   -0.49    0.44
  -2   8   6    0.13    0.84
  -2   8   6    0.22    0.39
   1  -8  -6   -0.02    0.47
  -1  -8   6   -0.34    0.64
   1   8  -6    0.08    0.45
   1   8  -6   -0.42    0.50
  -1   8   6   -0.10    0.84
  -1   8   6    0.36    0.42
   0  -8  -6    1.74    0.47
   0  -8   6    0.61    0.74
   0   8  -6    1.03    0.48
   0   8   6    1.40    0.76
   0   8   6    0.72    0.44
   0   8  -6    0.94    0.57
   1  -8   6    0.24    0.79
  -1  -8  -6    0.72    0.46
   1   8   6   -0.43    0.45
  -1   8  -6    0.34    0.43
   1   8   6    1.43    0.73
  -1   8  -6    0.03    0.58
   2  -8   6    6.06    1.14
  -2  -8  -6    4.11    0.92
  -2   8  -6    5.24    0.79
   2   8   6    3.59    0.83
   2   8   6    4.18    0.91
  -3  -8  -6    1.85    0.62
   3  -8   6    0.34    0.93
   3   8   6    1.71    0.55
   3   8   6    1.75    0.72
  -4  -8  -6    1.75    0.63
   4  -8   6    2.16    1.19
   4   8   6    1.97    0.69
   4   8   6    2.48    0.67
   5  -8   6   -0.25    1.09
   5   8   6    0.58    0.66
   5   8   6   -0.62    0.55
   6  -8   6    1.16    1.27
   6   8   6   -0.61    0.77
   7  -8   6    1.28    1.25
   7   8   6    2.52    0.87
   7   8   6    1.27    0.58
   8  -8   6    0.37    1.51
   8   8   6    4.92    0.99
   8   8   6    3.22    0.62
   9  -8   6    4.45    1.76
   9   8   6    3.45    0.73
   9   8   6    4.73    1.22
   8  -9  -6   -2.48    1.89
  -8   9   6   -0.02    1.32
   8   9  -6    0.61    0.92
   7  -9  -6   -0.09    1.72
  -7   9   6   -1.26    1.21
   7   9  -6    2.60    0.91
   6  -9  -6    0.55    1.48
   6  -9  -6    1.19    0.60
   6   9  -6   -1.24    0.74
  -6   9   6    1.07    1.08
   5  -9  -6    2.47    0.66
   5  -9  -6    0.41    1.56
  -5   9   6    2.65    1.25
   5   9  -6    2.78    0.78
  -5   9   6    2.98    0.63
   4  -9  -6   -0.26    1.14
   4  -9  -6    1.19    0.57
   4   9  -6    1.62    0.72
  -4   9   6    1.12    0.62
  -4   9   6    0.62    1.03
   3  -9  -6   -0.42    1.25
   3   9  -6    0.39    0.66
  -3   9   6   -0.87    0.99
   2  -9  -6    0.43    0.56
   2  -9  -6    0.36    1.16
  -2   9   6    0.01    0.52
   2   9  -6   -0.45    0.59
  -2   9   6    0.23    0.98
   1  -9  -6   -0.26    0.55
  -1   9   6    0.12    0.51
   1   9  -6    0.27    0.58
  -1   9   6    0.92    0.94
   0  -9   6    0.77    1.52
   0  -9  -6   -0.47    0.55
   0   9  -6    0.66    0.73
   0   9   6   -0.28    0.52
   0   9   6   -0.83    0.96
   0   9  -6   -0.11    0.56
  -1  -9  -6    3.39    0.77
   1  -9   6    2.27    1.09
   1   9   6    5.29    1.01
   1   9   6    4.09    0.70
  -1   9  -6    3.47    0.76
  -1   9  -6    2.88    0.83
   2  -9   6   -0.19    2.07
  -2  -9  -6    2.10    0.70
   2   9   6    2.86    0.66
   2   9   6    1.93    0.85
  -2   9  -6    3.03    0.87
   3  -9   6    0.65    1.16
  -3  -9  -6    0.92    0.67
   3   9   6    1.42    0.74
   3   9   6    1.83    0.85
   4  -9   6    5.92    1.56
   4   9   6    9.03    1.32
   4   9   6    8.27    1.43
   5  -9   6    0.67    1.33
   5   9   6    1.12    0.90
   5   9   6   -0.64    0.63
   6  -9   6    4.49    1.54
   6   9   6    1.22    0.92
   7  -9   6   -0.02    1.74
   7   9   6   -0.99    0.65
   7   9   6   -1.43    1.04
   4 -10  -6    1.69    0.77
   4 -10  -6   -0.57    1.69
   4  10  -6    0.02    0.85
  -4  10   6    0.52    0.69
  -4  10   6   -0.53    1.28
   3 -10  -6    1.07    1.54
   3 -10  -6    1.75    0.74
  -3  10   6    1.26    0.68
   3  10  -6    1.59    0.85
  -3  10   6    1.01    1.20
   2 -10  -6    0.05    0.73
  -2  10   6   -0.40    1.17
   2  10  -6    0.98    0.76
  -2  10   6   -0.75    0.63
   1 -10  -6    2.64    0.88
  -1  10   6    1.50    1.21
   1  10  -6    2.33    0.82
  -1  10   6    1.65    0.69
   0 -10  -6    0.86    0.73
   0  10   6   -0.07    0.98
   0  10   6    0.33    0.64
  -1 -10  -6   -0.07    0.75
   1  10   6   -0.80    0.99
   1  10   6   -0.21    0.69
  -2 -10  -6    1.26    0.80
   2  10   6    1.41    1.00
   2  10   6    1.91    0.78
   3  10   6   -2.12    0.93
  -3  10  -6   -0.49    1.39
   3  10   6   -0.30    0.84
   4 -10   6    2.60    1.67
   4  10   6    5.16    1.09
   4  10   6    4.68    1.13
  15   0  -7   -0.44    1.34
  15   0  -7    0.80    0.88
  14   0  -7    0.20    0.71
  13   0  -7    0.07    0.69
  13   0  -7   -1.37    0.89
  12   0  -7    0.44    0.54
  12   0  -7   -0.44    0.79
  11   0  -7    0.66    0.47
  11   0  -7    0.59    0.69
  10   0  -7    0.50    0.56
  10   0  -7    0.55    0.43
   9   0  -7   -0.63    0.36
   9   0  -7   -0.58    0.49
   8   0  -7   -0.29    0.42
   8   0  -7   -0.01    0.31
   7   0  -7    0.26    0.25
  -7   0   7    0.14    0.49
   7   0  -7    0.15    0.37
   6   0  -7    0.05    0.40
   6   0  -7    0.07    0.21
  -6   0   7    0.47    0.42
  -5   0   7    0.29    0.36
   5   0  -7   -0.26    0.23
   5   0  -7   -0.21    0.35
  -4   0   7    0.19    0.31
   4   0  -7   -0.04    0.29
  -4   0   7   -0.19    0.29
   4   0  -7   -0.22    0.23
  -3   0   7    0.14    0.27
  -3   0   7    0.21    0.24
  -3   0   7   -0.03    0.25
   3   0  -7   -0.35    0.23
   3   0  -7    0.00    0.19
  -2   0   7   -0.06    0.18
  -2   0   7   -0.11    0.26
   2   0  -7    0.11    0.22
  -2   0   7   -0.36    0.21
   2   0  -7   -0.02    0.16
   1   0  -7   -0.07    0.16
  -1   0   7    0.09    0.13
  -1   0   7   -0.15    0.21
   1   0  -7   -0.05    0.13
  -1   0   7    0.00    0.17
   0   0  -7    0.21    0.12
   0   0  -7    0.01    0.13
   0   0   7    0.08    0.14
   0   0   7   -0.07    0.11
  -1   0  -7   -0.10    0.09
   1   0   7    0.08    0.13
  -1   0  -7   -0.22    0.11
   1   0   7   -0.06    0.09
   2   0   7   -0.07    0.09
  -2   0  -7    0.14    0.16
   2   0   7    0.04    0.12
  -2   0  -7    0.06    0.11
   3   0   7    0.02    0.13
  -3   0  -7    0.29    0.14
  -3   0  -7    0.18    0.18
   3   0   7    0.02    0.13
  -4   0  -7   -0.02    0.17
   4   0   7   -0.04    0.15
   4   0   7   -0.07    0.15
   4   0   7    0.05    0.12
   5   0   7    0.20    0.18
   5   0   7    0.18    0.18
  -5   0  -7   -0.24    0.18
   5   0   7   -0.08    0.19
   6   0   7   -0.05    0.24
   6   0   7    0.00    0.20
   6   0   7   -0.08    0.22
   7   0   7   -0.01    0.27
   7   0   7    0.26    0.31
   7   0   7    0.26    0.26
   8   0   7   -0.40    0.28
   8   0   7   -0.17    0.26
   9   0   7    0.53    0.35
   9   0   7    0.63    0.47
  10   0   7   -0.42    0.50
  10   0   7   -0.21    0.38
  11   0   7    1.21    0.48
  11   0   7    0.58    0.64
  12   0   7    0.25    0.73
  12   0   7   -0.85    0.66
  13   0   7   -1.52    0.78
  14   0   7   -2.05    1.05
  15  -1  -7    2.01    1.41
  15  -1  -7    1.02    0.83
  15   1  -7   -1.40    1.34
  15   1  -7    3.95    0.90
  14  -1  -7    0.94    0.70
  14  -1  -7    0.84    1.18
  14   1  -7    0.67    1.11
  14   1  -7   -0.91    0.73
  13  -1  -7    0.88    0.61
  13   1  -7    1.06    0.94
  13   1  -7   -0.13    0.64
  12  -1  -7    4.64    1.11
  12  -1  -7    5.40    0.78
  12   1  -7    4.89    1.00
  12   1  -7    3.48    0.76
  11  -1  -7   12.28    1.25
  11  -1  -7    9.42    1.49
  11   1  -7   10.56    1.44
  11   1  -7   11.54    1.28
  10  -1  -7    9.39    1.32
  10  -1  -7   10.39    1.09
  10   1  -7    8.36    1.20
  10   1  -7    9.48    1.09
   9  -1  -7   19.62    1.66
   9  -1  -7   18.41    1.87
   9   1  -7   16.12    1.69
   9   1  -7   20.60    1.71
   8  -1  -7    0.33    0.52
   8  -1  -7   -0.23    0.29
  -8  -1   7    0.36    0.43
   8   1  -7   -0.01    0.34
   8   1  -7   -0.05    0.38
   7  -1  -7    1.41    0.32
  -7  -1   7    1.50    0.39
   7  -1  -7    0.62    0.44
   7   1  -7    0.73    0.46
   7   1  -7    0.79    0.35
  -6  -1   7   28.17    1.98
   6  -1  -7   22.13    2.09
   6  -1  -7   22.87    1.95
   6   1  -7   23.70    2.04
   6   1  -7   24.24    2.00
   5  -1  -7    9.32    1.09
  -5  -1   7    8.53    0.80
   5  -1  -7    8.19    0.78
   5   1  -7    8.40    0.82
  -5   1   7    7.74    1.06
   5   1  -7    7.73    0.88
   4  -1  -7   27.62    2.17
  -4  -1   7   28.83    2.22
  -4  -1   7   27.77    2.13
   4  -1  -7   27.89    2.32
   4   1  -7   28.07    2.16
  -4   1   7   25.34    2.19
  -4   1   7   26.65    2.30
  -3  -1   7    2.27    0.32
  -3  -1   7    2.34    0.39
   3  -1  -7    2.34    0.51
   3  -1  -7    2.32    0.35
  -3  -1   7    3.31    0.49
   3   1  -7    2.09    0.37
  -3   1   7    2.75    0.41
  -3   1   7    1.86    0.43
   3   1  -7    2.25    0.36
  -3   1   7    1.94    0.51
  -2  -1   7   10.96    0.95
   2  -1  -7   10.19    0.88
   2  -1  -7   10.33    1.01
  -2  -1   7   10.64    0.89
  -2  -1   7   10.73    0.82
   2   1  -7   10.18    0.86
  -2   1   7    9.93    0.90
  -2   1   7   10.54    1.00
   2   1  -7   10.96    0.92
  -2   1   7    9.58    1.04
   1  -1  -7    0.43    0.24
   1  -1  -7    0.23    0.14
  -1  -1   7    0.19    0.20
  -1  -1   7    0.35    0.08
   1   1  -7    0.21    0.12
  -1   1   7    0.33    0.19
  -1   1   7    0.24    0.27
   1   1  -7    0.43    0.19
  -1   1   7    0.31    0.21
   0  -1  -7    8.83    0.70
   0  -1   7    8.10    0.71
   0  -1  -7    6.68    0.75
   0   1   7    8.12    0.75
   0   1   7    8.23    0.70
   0   1  -7    8.09    0.66
   0   1  -7    8.79    0.70
   1  -1   7   45.22    3.63
   1  -1   7   51.61    3.64
  -1  -1  -7   49.13    3.65
  -1   1  -7   50.52    3.64
  -1   1  -7   48.11    3.62
   1   1   7   51.35    3.70
   1   1   7   46.16    3.64
   2  -1   7   21.93    1.73
  -2  -1  -7   22.07    1.77
   2  -1   7   22.98    1.78
  -2   1  -7   22.50    1.72
  -2   1  -7   25.19    1.77
   2   1   7   21.52    1.76
   2   1   7   24.61    1.80
  -3  -1  -7    6.61    0.63
   3  -1   7    7.18    0.67
  -3  -1  -7    6.67    0.66
   3  -1   7    7.09    0.57
   3   1   7    6.48    0.62
  -3   1  -7    6.79    0.56
  -3   1  -7    7.18    0.64
   4  -1   7    0.35    0.20
   4  -1   7    0.54    0.15
  -4  -1  -7    0.61    0.22
   4  -1   7    0.67    0.14
   4   1   7    0.63    0.22
  -4   1  -7    0.60    0.16
   4   1   7    0.50    0.22
   4   1   7    0.34    0.15
   5  -1   7    2.30    0.29
  -5  -1  -7    1.96    0.39
   5  -1   7    2.23    0.37
   5  -1   7    2.10    0.32
   5   1   7    2.11    0.36
   5   1   7    1.84    0.33
   5   1   7    2.41    0.31
   6  -1   7    2.33    0.32
   6  -1   7    1.18    0.32
   6  -1   7    1.92    0.26
   6   1   7    1.86    0.33
   6   1   7    1.74    0.29
   7  -1   7    1.07    0.26
   7  -1   7    1.13    0.32
   7  -1   7    0.87    0.34
   7   1   7    0.97    0.30
   7   1   7    1.02    0.27
   8  -1   7   20.29    1.57
   8  -1   7   17.27    1.72
   8  -1   7   20.33    1.51
   8   1   7   18.38    1.63
   8   1   7   17.46    1.57
   9  -1   7   30.88    2.31
   9  -1   7   30.42    2.53
   9   1   7   27.39    2.39
   9   1   7   26.64    2.31
  10  -1   7   19.57    2.01
  10  -1   7   20.71    1.71
  10   1   7   19.07    1.88
  10   1   7   23.01    1.82
  11  -1   7   -0.35    0.74
  11   1   7    1.45    0.52
  11   1   7    0.69    0.57
  12  -1   7    1.70    0.89
  12   1   7    1.53    0.63
  12   1   7    1.17    0.76
  13  -1   7   -0.65    1.00
  13   1   7    0.62    0.84
  14  -1   7   -1.52    1.15
  14   1   7   -0.61    1.04
  15  -2  -7   -1.05    1.48
  15  -2  -7   -0.06    0.82
  15   2  -7    1.65    0.90
  14  -2  -7    0.78    0.65
  14  -2  -7   -2.41    1.27
  14   2  -7   -0.72    0.79
  13  -2  -7    7.59    1.42
  13  -2  -7    4.79    0.84
  13   2  -7    6.83    0.96
  13   2  -7    6.98    1.16
  12  -2  -7    4.82    0.75
  12  -2  -7    3.81    1.11
  12   2  -7    4.89    1.01
  12   2  -7    5.13    0.87
  11  -2  -7    3.61    1.01
  11  -2  -7    4.55    0.70
  11   2  -7    3.75    0.71
  11   2  -7    4.58    0.81
  10  -2  -7    3.35    1.00
  10  -2  -7    3.89    0.57
  10   2  -7    2.63    0.63
  10   2  -7    3.23    0.64
   9  -2  -7    7.85    0.85
   9  -2  -7    6.90    1.11
   9   2  -7    7.80    0.95
   9   2  -7    6.40    0.93
   8  -2  -7    4.04    0.59
  -8  -2   7    4.57    0.50
   8  -2  -7    2.01    0.71
   8   2  -7    4.04    0.61
   8   2  -7    2.99    0.65
   7  -2  -7    0.20    0.25
   7  -2  -7    0.98    0.52
  -7  -2   7    0.33    0.20
   7   2  -7    0.47    0.39
   7   2  -7   -0.09    0.29
   6  -2  -7   35.96    2.76
   6  -2  -7   34.07    2.97
   6   2  -7   36.92    2.77
   6   2  -7   34.26    2.82
   5  -2  -7    4.79    0.53
  -5  -2   7    5.61    0.43
   5  -2  -7    4.83    0.80
   5   2  -7    4.81    0.58
   5   2  -7    4.35    0.57
   4  -2  -7    4.44    0.49
   4  -2  -7    4.18    0.73
  -4   2   7    5.55    0.64
  -4   2   7    5.34    0.86
   4   2  -7    4.70    0.56
  -3  -2   7    0.93    0.38
   3  -2  -7    1.24    0.25
   3  -2  -7    0.83    0.51
  -3   2   7    0.60    0.28
  -3   2   7    0.90    0.53
  -3   2   7    1.11    0.45
   3   2  -7    0.85    0.30
   2  -2  -7    7.20    0.64
  -2  -2   7    6.55    0.73
   2  -2  -7    7.37    0.92
   2   2  -7    6.65    0.70
  -2   2   7    6.72    0.90
  -2   2   7    7.69    0.88
  -2   2   7    6.42    0.67
  -1  -2   7    3.26    0.45
   1  -2  -7    2.82    0.53
  -1  -2   7    2.46    0.29
   1  -2  -7    2.27    0.32
   1  -2  -7    2.13    0.48
   1   2  -7    2.48    0.24
   1   2  -7    3.31    0.42
  -1   2   7    2.52    0.48
  -1   2   7    2.60    0.39
  -1   2   7    3.34    0.60
   0  -2   7   26.37    2.06
   0  -2  -7   25.79    2.07
   0  -2   7   26.92    2.08
   0   2   7   25.98    2.27
   0   2   7   24.45    2.07
   0   2   7   28.39    2.22
   0   2  -7   27.64    2.08
   0   2  -7   29.68    2.02
  -1  -2  -7   44.74    3.20
   1  -2   7   41.39    3.15
   1  -2   7   40.58    3.20
   1   2   7   40.45    3.18
  -1   2  -7   42.83    3.14
   1   2   7   42.91    3.27
   2  -2   7    0.57    0.25
  -2  -2  -7    0.32    0.19
  -2  -2  -7    0.12    0.28
   2  -2   7    0.44    0.15
  -2   2  -7    0.43    0.18
   2   2   7    0.38    0.21
  -2   2  -7    0.34    0.10
  -3  -2  -7   25.10    2.23
   3  -2   7   26.86    2.34
  -3   2  -7   31.94    2.21
   3   2   7   30.44    2.22
   3   2   7   26.86    2.19
   4  -2   7   14.87    1.45
  -4  -2  -7   16.85    1.38
   4   2   7   18.27    1.38
   4   2   7   17.38    1.38
  -5  -2  -7    0.72    0.25
   5  -2   7    0.86    0.29
   5   2   7    0.45    0.24
   5   2   7    0.88    0.21
   6  -2   7    2.21    0.52
  -6  -2  -7    3.16    0.46
   6   2   7    3.00    0.43
   6   2   7    3.32    0.46
   7  -2   7   14.22    1.44
   7  -2   7   15.40    1.13
   7  -2   7   14.75    1.16
   7   2   7   14.29    1.29
   7   2   7   14.72    1.27
   8  -2   7    8.98    0.69
   8  -2   7    7.69    0.73
   8  -2   7    6.99    1.04
   8   2   7    7.13    0.87
   8   2   7    8.13    0.87
   9  -2   7    5.29    0.62
   9  -2   7    4.18    0.78
   9   2   7    4.94    0.76
   9   2   7    5.55    0.77
  10  -2   7   -0.99    1.03
  10   2   7    0.01    0.38
  10   2   7   -0.07    0.44
  11  -2   7   -0.21    0.71
  11   2   7   -0.65    0.56
  12  -2   7    2.04    0.91
  12   2   7    1.82    0.64
  12   2   7    1.90    0.66
  13  -2   7   -1.37    1.05
  13   2   7    1.33    0.74
  13   2   7   -0.02    0.73
  14  -2   7    1.96    1.33
  14   2   7    1.21    1.03
  14  -3  -7    4.68    0.75
  14  -3  -7    0.16    1.44
  14   3  -7    2.16    0.92
  13  -3  -7    4.07    1.21
  13  -3  -7    4.87    0.69
  13   3  -7    2.43    0.83
  12  -3  -7    0.26    0.97
  12  -3  -7    1.74    0.50
  12   3  -7    0.68    0.70
  12   3  -7    0.29    0.74
  11  -3  -7    4.00    1.15
  11  -3  -7    5.69    0.77
  11   3  -7    3.81    0.78
  11   3  -7    4.34    0.92
  10  -3  -7    0.07    0.73
  10  -3  -7    0.37    0.34
  10   3  -7   -0.56    0.47
  10   3  -7    0.06    0.49
   9  -3  -7   -0.01    0.30
   9  -3  -7   -0.24    0.67
  -9  -3   7    0.16    0.32
   9   3  -7    0.18    0.51
   9   3  -7    0.32    0.45
  -8  -3   7    1.76    0.30
   8  -3  -7    2.02    0.38
   8  -3  -7    2.37    0.75
   8   3  -7    1.64    0.48
   8   3  -7    1.42    0.46
   7  -3  -7    5.25    0.63
   7  -3  -7    6.25    1.06
  -7  -3   7    6.87    0.57
   7   3  -7    5.03    0.77
   7   3  -7    6.33    0.75
   6  -3  -7   10.36    0.91
   6  -3  -7   10.42    1.29
  -6  -3   7   10.14    0.80
   6   3  -7    8.72    0.99
   6   3  -7   10.15    0.91
   5  -3  -7    0.33    0.48
   5  -3  -7    0.89    0.19
   5   3  -7   -0.05    0.28
   4  -3  -7    1.15    0.23
   4  -3  -7    1.44    0.52
   4   3  -7    1.10    0.27
   3  -3  -7    3.34    0.36
   3  -3  -7    2.65    0.62
   3   3  -7    2.95    0.46
  -3   3   7    2.85    0.61
   2  -3  -7    0.45    0.16
   2  -3  -7    0.49    0.38
  -2  -3   7    0.48    0.35
   2   3  -7    0.48    0.27
  -2   3   7    0.35    0.36
  -1  -3   7   11.03    0.90
  -1  -3   7    8.84    0.83
   1  -3  -7    8.96    0.80
   1  -3  -7    8.42    0.99
   1   3  -7    9.86    0.87
  -1   3   7    8.81    0.99
   0  -3   7  116.94    8.48
   0  -3  -7  108.05    8.50
   0  -3   7  103.88    8.52
   0   3  -7  121.49    8.51
   0   3  -7  127.89    8.46
   0   3   7  110.05    8.66
  -1  -3  -7   53.58    4.26
   1  -3   7   57.68    4.21
   1  -3   7   52.49    4.31
  -1   3  -7   61.03    4.24
   1   3   7   53.20    4.37
  -1   3  -7   60.70    4.23
   2  -3   7    0.97    0.37
  -2  -3  -7    0.70    0.20
   2  -3   7    0.83    0.16
   2   3   7    0.66    0.28
  -2   3  -7    0.75    0.17
  -2   3  -7    0.93    0.27
  -3  -3  -7   18.05    1.44
   3  -3   7   14.57    1.49
   3   3   7   19.95    1.49
   4  -3   7    0.28    0.34
  -4  -3  -7    0.07    0.22
   4   3   7    0.05    0.20
   4   3   7    0.24    0.19
  -5  -3  -7    1.04    0.33
   5  -3   7    0.67    0.39
   5   3   7    1.08    0.24
   5   3   7    0.80    0.33
   6  -3   7   -0.09    0.42
  -6  -3  -7    1.05    0.34
   6   3   7    0.36    0.30
   6   3   7    0.87    0.24
   7   3   7   21.44    1.90
   7   3   7   24.38    1.88
   8  -3   7    8.14    1.38
   8   3   7   12.08    1.16
   8   3   7   12.85    1.11
   9  -3   7    4.37    0.94
   9   3   7    6.80    0.79
   9   3   7    5.88    0.86
  10  -3   7   -1.13    0.67
  10   3   7   -0.17    0.50
  10   3   7    0.54    0.44
  11  -3   7    1.29    0.82
  11   3   7   -0.70    0.58
  11   3   7    0.34    0.53
  12  -3   7    0.21    0.98
  12   3   7   -1.59    0.68
  12   3   7   -1.03    0.64
  13  -3   7   -0.36    1.21
  13   3   7    0.07    0.78
  13   3   7    0.73    0.89
  14  -4  -7    2.74    1.59
  14   4  -7    0.42    0.92
  13  -4  -7    6.03    1.52
  13  -4  -7    2.04    0.70
  13   4  -7    4.06    0.93
  12  -4  -7   -0.17    0.44
  12  -4  -7    2.34    1.24
  12   4  -7   -0.64    0.71
  11  -4  -7    0.29    1.11
  11  -4  -7    0.33    0.41
  11   4  -7    0.29    0.62
  10  -4  -7    0.63    0.97
  10  -4  -7    0.33    0.34
   9  -4  -7    1.25    0.33
   9  -4  -7    0.41    0.86
   9   4  -7    0.68    0.50
   9   4  -7    0.56    0.51
  -8  -4   7    1.10    0.44
   8  -4  -7    1.38    0.82
   8  -4  -7    1.11    0.28
   8   4  -7    1.03    0.43
   8   4  -7    1.63    0.47
   7  -4  -7    4.40    0.93
  -7  -4   7    5.52    0.63
   7  -4  -7    6.24    0.62
   7   4  -7    5.68    0.75
   7   4  -7    5.58    0.67
   6  -4  -7    3.18    0.75
   6  -4  -7    3.22    0.45
   6   4  -7    4.62    0.67
   5  -4  -7   -0.61    0.62
   5  -4  -7    0.31    0.21
   5   4  -7    0.43    0.32
   4  -4  -7    4.30    0.81
   4  -4  -7    3.94    0.46
   4   4  -7    3.73    0.60
   3  -4  -7    9.87    1.18
   3  -4  -7    9.43    0.82
  -3   4   7    8.25    1.07
   3   4  -7    8.78    0.91
  -2  -4   7   12.39    1.04
   2  -4  -7   12.61    1.06
   2  -4  -7   13.01    1.42
  -2   4   7   11.85    1.35
   2   4  -7   14.02    0.97
   2   4  -7   12.08    1.11
   2   4  -7   11.19    1.00
  -1  -4   7    7.35    0.83
   1  -4  -7    7.99    1.01
   1  -4  -7    8.11    0.75
  -1  -4   7    7.58    0.84
   1   4  -7    8.52    0.71
   1   4  -7    7.71    0.84
  -1   4   7    8.80    1.01
   0  -4   7   40.33    3.46
   0  -4  -7   45.35    3.42
   0  -4   7   43.56    3.38
   0   4   7   43.35    3.63
   0   4  -7   46.82    3.39
   0   4  -7   45.97    3.41
   0   4  -7   46.72    3.38
   1  -4   7   13.30    1.42
  -1  -4  -7   13.34    1.25
   1  -4   7   15.11    1.20
  -1   4  -7   16.07    1.21
   1   4   7   15.10    1.45
  -1   4  -7   15.42    1.28
  -1   4  -7   15.43    1.25
  -2  -4  -7    0.52    0.21
  -2   4  -7    0.09    0.22
   2   4   7    0.30    0.31
  -2   4  -7    0.23    0.35
  -2   4  -7    0.03    0.14
   3  -4   7    0.23    0.35
  -3  -4  -7    0.36    0.24
   3   4   7    0.52    0.27
   3   4   7    0.49    0.30
  -4  -4  -7   14.03    1.23
   4  -4   7   11.06    1.37
   4   4   7   14.80    1.23
   4   4   7   13.55    1.22
   5  -4   7   25.38    2.65
  -5  -4  -7   32.00    2.54
   5   4   7   31.22    2.53
   5   4   7   35.39    2.50
   6  -4   7    3.66    0.78
  -6  -4  -7    5.76    0.75
   6   4   7    6.45    0.64
   6   4   7    4.67    0.75
   7   4   7   16.91    1.45
   7   4   7   16.93    1.53
   8  -4   7    0.09    0.73
   8   4   7    1.60    0.39
   8   4   7    1.99    0.54
   9   4   7    8.13    1.00
   9   4   7    6.75    0.87
  10  -4   7    1.83    0.95
  11  -4   7   -0.51    0.88
  11   4   7    0.04    0.55
  11   4   7    0.12    0.64
  12  -4   7    2.30    1.26
  12   4   7    2.37    0.76
  12   4   7    2.78    0.83
  13  -4   7    1.35    1.36
  13   4   7    1.34    0.84
  13   4   7    3.20    0.96
  13  -5  -7    2.53    1.57
  13   5  -7    0.97    0.92
  12  -5  -7   -1.28    1.39
  12   5  -7    0.92    0.84
  11  -5  -7   -0.53    1.25
  11  -5  -7   -0.22    0.41
  11   5  -7   -1.19    0.73
  10  -5  -7   -0.05    0.35
  10  -5  -7    2.09    1.20
  10   5  -7   -0.22    0.63
   9  -5  -7    0.10    0.32
   9   5  -7   -0.32    0.59
   8  -5  -7    0.61    0.32
   8  -5  -7    0.28    0.93
   8   5  -7    0.50    0.52
   8   5  -7    1.36    0.44
   7  -5  -7    6.78    1.30
   7  -5  -7    8.18    0.79
   7   5  -7    8.20    1.08
   6  -5  -7   -0.01    0.25
   6  -5  -7   -0.25    0.65
   6   5  -7    0.26    0.43
   5  -5  -7    1.56    0.34
   5  -5  -7    1.39    0.75
   5   5  -7    1.38    0.41
   4  -5  -7   -0.13    0.22
   4  -5  -7   -0.29    0.67
   4   5  -7   -0.03    0.31
  -4   5   7   -0.01    0.59
   3  -5  -7    2.80    0.72
   3  -5  -7    2.72    0.40
   3   5  -7    2.57    0.46
  -3   5   7    2.58    0.61
   3   5  -7    2.33    0.35
   3   5  -7    2.19    0.26
  -2  -5   7   23.31    1.68
   2  -5  -7   20.61    2.06
   2  -5  -7   20.05    1.64
   2   5  -7   19.97    1.59
  -2   5   7   19.52    1.97
   2   5  -7   20.24    1.68
   2   5  -7   17.41    1.60
   1  -5  -7    5.96    0.94
  -1  -5   7    5.43    0.80
   1  -5  -7    5.12    0.58
   1   5  -7    5.42    0.61
  -1   5   7    5.63    0.94
   1   5  -7    4.93    0.65
   0  -5   7   39.60    3.06
   0  -5  -7   38.96    3.11
   0  -5   7   37.17    3.21
   0   5   7   43.79    3.42
   0   5  -7   40.91    3.11
   0   5  -7   40.78    3.07
   0   5  -7   39.88    3.11
   1  -5   7    2.90    0.67
  -1  -5  -7    2.01    0.37
   1   5   7    2.56    0.61
  -1   5  -7    2.91    0.46
  -1   5  -7    2.46    0.54
  -1   5  -7    2.04    0.36
  -2  -5  -7   -0.11    0.26
   2  -5   7    0.09    0.43
   2   5   7   -0.12    0.38
  -2   5  -7   -0.08    0.19
  -2   5  -7    0.44    0.27
   3  -5   7   11.53    1.43
  -3  -5  -7   12.93    1.26
   3   5   7   14.67    1.27
   3   5   7   14.06    1.36
  -3   5  -7   13.94    1.05
   4  -5   7    7.69    1.16
  -4  -5  -7    8.79    0.89
   4   5   7    7.68    0.90
   4   5   7    8.94    0.89
  -5  -5  -7   23.04    1.98
   5  -5   7   19.25    2.18
   5   5   7   22.97    1.98
   5   5   7   24.74    1.93
   6  -5   7    4.59    0.97
  -6  -5  -7    5.00    0.79
   6   5   7    5.45    0.67
   6   5   7    5.57    0.88
   7  -5   7    3.57    0.98
   7   5   7    5.55    0.68
   7   5   7    6.38    0.91
   8  -5   7    3.23    0.95
   8   5   7    5.27    0.78
   8   5   7    5.30    0.68
   9  -5   7   -1.15    0.96
   9   5   7    0.65    0.39
   9   5   7   -0.25    0.56
  10  -5   7    0.14    1.15
  10   5   7    0.94    0.74
  10   5   7    1.21    0.54
  11  -5   7   -0.12    1.08
  11   5   7    0.21    0.80
  11   5   7    0.16    0.62
  12  -5   7   -1.22    1.38
  12   5   7    0.51    0.86
  12   5   7   -0.44    1.03
  12  -6  -7    2.34    1.76
  12   6  -7   -0.19    0.96
  11  -6  -7    1.66    1.39
  11   6  -7   -0.86    0.79
  10  -6  -7    0.32    0.43
  10  -6  -7    2.31    1.21
  10   6  -7    0.16    0.75
   9  -6  -7    0.20    1.24
   9  -6  -7   -0.71    0.37
   9   6  -7    0.97    0.67
   8  -6  -7   -0.68    0.93
   8  -6  -7    0.18    0.36
   8   6  -7    0.75    0.61
   7  -6  -7    2.93    1.19
   7  -6  -7    3.88    0.62
   7   6  -7    3.84    0.70
   6  -6  -7    0.96    0.35
   6  -6  -7   -0.14    0.83
   6   6  -7    0.63    0.45
   5  -6  -7    1.78    0.92
   5  -6  -7    0.69    0.31
  -5   6   7    0.11    0.65
   5   6  -7    0.77    0.42
   4  -6  -7    0.99    0.32
   4  -6  -7    0.36    0.79
   4   6  -7    1.22    0.41
   4   6  -7    1.23    0.17
   4   6  -7    0.94    0.31
  -4   6   7   -0.38    0.64
   3  -6  -7    2.54    0.42
   3  -6  -7    1.47    0.80
   3   6  -7    2.42    0.50
  -3   6   7    1.52    0.71
   3   6  -7    2.30    0.42
   3   6  -7    2.55    0.40
   2  -6  -7    0.90    0.31
   2  -6  -7    0.57    0.71
   2   6  -7    0.01    0.35
   2   6  -7    0.52    0.34
   2   6  -7   -0.04    0.31
  -2   6   7   -0.11    0.55
   1  -6  -7   -0.20    0.29
   1  -6  -7   -1.06    0.66
  -1  -6   7   -0.07    0.52
   1   6  -7    0.38    0.42
   1   6  -7    0.55    0.42
  -1   6   7   -0.57    0.61
   1   6  -7   -0.55    0.30
   0  -6  -7   12.62    1.15
   0   6  -7   11.17    1.29
   0   6  -7   12.22    1.13
   0   6   7   12.82    1.54
   1  -6   7    0.01    0.51
  -1  -6  -7    0.05    0.30
  -1   6  -7    0.64    0.33
   1   6   7    0.04    0.51
  -2  -6  -7    0.24    0.37
   2  -6   7   -0.52    0.52
   2   6   7    0.44    0.50
  -2   6  -7    0.28    0.26
  -2   6  -7   -0.10    0.37
   2   6   7   -0.01    0.35
   3  -6   7   12.12    1.69
  -3  -6  -7   14.75    1.41
   3   6   7   15.69    1.43
  -3   6  -7   14.29    1.19
  -3   6  -7   16.78    1.30
   3   6   7   15.86    1.56
   4  -6   7   -0.08    0.70
  -4  -6  -7    0.17    0.37
   4   6   7    0.79    0.41
   4   6   7    0.38    0.38
  -5  -6  -7    7.19    0.93
   5  -6   7    5.04    1.09
   5   6   7    7.09    0.88
   5   6   7    9.09    1.01
   6  -6   7    0.73    0.89
  -6  -6  -7    0.74    0.52
   6   6   7    0.60    0.50
   6   6   7    1.84    0.42
   7  -6   7    8.69    1.53
   7   6   7   11.31    1.10
   7   6   7   12.36    1.35
   8  -6   7    0.51    1.06
   8   6   7    0.44    0.38
   8   6   7    2.25    0.67
   9  -6   7    0.35    0.99
   9   6   7   -0.02    0.44
   9   6   7    0.57    0.71
  10  -6   7    1.67    1.30
  10   6   7    2.68    0.63
  10   6   7    2.48    0.91
  11  -6   7    6.27    1.51
  11   6   7    4.20    1.19
  11   6   7    8.60    1.16
  11  -7  -7    3.38    1.89
  11   7  -7    3.30    1.01
  10  -7  -7    0.99    1.65
  10   7  -7    1.13    0.87
   9  -7  -7    0.22    1.34
   9  -7  -7   -0.29    0.48
   9   7  -7    0.88    0.84
   8  -7  -7   -0.03    0.44
   8  -7  -7    1.85    1.37
   8   7  -7    0.55    0.67
   7  -7  -7   -1.45    0.98
   7  -7  -7    0.27    0.42
   7   7  -7    0.68    0.64
   6  -7  -7    0.30    0.39
   6  -7  -7    0.61    1.02
   6   7  -7   -0.03    0.55
  -6   7   7   -0.54    0.70
   5  -7  -7   -0.47    0.98
   5  -7  -7    0.28    0.38
  -5   7   7    0.71    0.81
   5   7  -7    1.35    0.53
   4  -7  -7    6.23    1.26
   4  -7  -7    6.19    0.76
  -4   7   7    3.87    1.02
   4   7  -7    4.28    0.77
   3  -7  -7    1.91    0.95
   3  -7  -7    2.06    0.46
  -3   7   7    2.73    0.89
   3   7  -7    2.98    0.42
   3   7  -7    1.47    0.53
   2  -7  -7    0.32    0.33
   2  -7  -7   -0.06    0.82
   2   7  -7   -0.36    0.41
  -2   7   7   -0.46    0.73
   2   7  -7   -0.07    0.41
  -1  -7   7   -0.91    0.56
   1  -7  -7    0.46    0.79
   1  -7  -7    0.40    0.35
   1   7  -7   -0.24    0.39
   1   7  -7   -0.40    0.38
  -1   7   7    0.81    0.78
   0  -7   7    0.47    0.58
   0  -7  -7    0.07    0.35
   0   7  -7   -0.16    0.39
   0   7   7    0.86    0.75
   0   7  -7    0.17    0.44
   0   7   7    0.35    0.38
  -1  -7  -7    0.46    0.40
   1  -7   7    1.03    0.68
   1   7   7    0.48    0.65
  -1   7  -7    0.30    0.37
   1   7   7    0.46    0.42
   2  -7   7    0.15    0.67
  -2  -7  -7    0.69    0.43
   2   7   7    0.54    0.59
  -2   7  -7    0.56    0.60
   2   7   7    0.18    0.43
   3  -7   7    4.30    1.03
  -3  -7  -7    5.17    0.78
  -3   7  -7    5.86    0.75
   3   7   7    8.32    1.12
   3   7   7    5.78    0.92
  -4  -7  -7    2.26    0.92
   4  -7   7    0.16    0.88
   4   7   7    1.39    0.56
   4   7   7    1.58    0.95
   5  -7   7   -0.92    0.89
  -5  -7  -7   -0.42    0.55
   5   7   7   -0.23    0.47
   5   7   7    0.00    0.60
   6  -7   7   -1.81    0.96
   6   7   7    0.22    0.45
   6   7   7    0.21    0.62
   7   7   7   16.67    1.81
   7   7   7   16.08    1.83
   8  -7   7    4.49    1.41
   8   7   7    8.05    0.94
   8   7   7    5.97    1.08
   9  -7   7   -1.48    1.31
   9   7   7    0.25    0.52
   9   7   7    1.69    0.82
  10  -7   7   -1.43    1.44
  10   7   7    0.73    0.64
  10   7   7   -0.95    0.94
   9  -8  -7    1.10    1.78
   9   8  -7    1.52    0.93
   8  -8  -7    1.79    0.98
   8  -8  -7   -0.38    1.42
   8   8  -7   -0.03    0.81
   7  -8  -7    1.76    0.58
   7  -8  -7   -0.11    1.50
  -7   8   7   -0.36    1.04
   7   8  -7    2.19    0.76
   6  -8  -7   -0.13    0.51
   6  -8  -7    0.77    1.35
  -6   8   7   -0.10    1.00
   6   8  -7    0.39    0.64
   5  -8  -7    3.45    1.20
   5  -8  -7    2.21    0.55
  -5   8   7    2.32    0.90
   5   8  -7    3.91    0.73
   4  -8  -7    2.31    0.53
   4  -8  -7    3.45    1.23
   4   8  -7    1.93    0.60
  -4   8   7    0.87    0.97
   3  -8  -7    0.56    1.06
   3  -8  -7    0.93    0.43
   3   8  -7   -0.31    0.52
  -3   8   7    1.12    0.88
   2  -8  -7    0.34    0.46
   2   8  -7    0.37    0.51
  -1  -8   7    0.00    0.67
   1  -8  -7    0.12    0.45
   1   8  -7   -0.09    0.50
  -1   8   7   -0.39    0.78
  -1   8   7    0.25    0.45
   1   8  -7   -0.10    0.47
   0  -8  -7   -0.61    0.45
   0  -8   7    0.46    0.74
   0   8  -7    0.04    0.48
   0   8   7    0.05    0.76
   0   8  -7    0.35    0.57
   0   8   7    0.74    0.44
   1  -8   7    5.28    1.08
   1   8   7    7.14    1.11
  -1   8  -7    5.63    0.80
  -2  -8  -7    7.11    1.09
   2  -8   7    6.69    1.25
  -2   8  -7    9.10    0.98
   2   8   7    6.82    1.13
   2   8   7   11.25    1.34
  -3  -8  -7    0.10    0.59
   3  -8   7    0.77    0.97
   3   8   7    0.70    0.69
   3   8   7   -0.20    0.59
   4  -8   7    1.74    1.10
  -4  -8  -7    1.50    0.64
   4   8   7    0.19    0.63
   4   8   7   -0.06    0.61
  -5  -8  -7    0.78    0.69
   5  -8   7   -0.06    1.10
   5   8   7   -0.27    0.71
   5   8   7   -0.65    0.65
   6  -8   7    0.59    1.20
   6   8   7   -0.17    0.54
   6   8   7    1.22    0.79
   7  -8   7    1.66    1.38
   7   8   7    2.00    0.92
   7   8   7    0.50    0.54
   8  -8   7   -0.73    1.44
   8   8   7   -0.68    0.98
   8   8   7    0.57    0.59
   7  -9  -7   -1.04    1.74
  -7   9   7   -0.70    1.24
   7   9  -7    1.31    0.86
   6  -9  -7    0.75    0.76
   6  -9  -7   -0.04    1.57
  -6   9   7    2.49    1.30
   6   9  -7   -0.42    0.78
   5  -9  -7    0.32    1.42
   5  -9  -7    3.97    0.77
   5   9  -7    2.30    0.77
  -5   9   7    0.17    1.11
   4  -9  -7    0.96    0.61
   4  -9  -7    2.86    1.45
  -4   9   7    1.81    0.59
   4   9  -7    2.67    0.75
  -4   9   7    0.73    1.11
   3  -9  -7    0.29    1.40
   3  -9  -7   -0.07    0.56
  -3   9   7    0.71    0.56
   3   9  -7   -0.63    0.64
  -3   9   7    0.70    1.05
   2  -9  -7    0.52    0.61
  -2   9   7    2.07    1.12
   2   9  -7    0.98    0.61
  -2   9   7    0.65    0.51
   1  -9  -7    1.80    0.64
   1   9  -7    1.20    0.62
  -1   9   7    1.68    0.63
  -1   9   7    0.57    0.88
   0  -9  -7    0.49    0.58
   0   9  -7    0.69    0.63
   0   9   7   -0.60    0.90
   0   9   7   -0.42    0.53
  -1  -9  -7    1.22    0.64
   1  -9   7    0.82    1.15
  -1   9  -7    1.32    0.75
   1   9   7    0.38    0.87
   1   9   7    1.16    0.61
   2  -9   7    0.49    1.13
  -2  -9  -7    1.60    0.67
   2   9   7   -0.20    0.64
   2   9   7   -1.61    0.84
  -2   9  -7    0.39    0.80
  -3  -9  -7    0.65    0.71
   3  -9   7    0.85    1.22
   3   9   7   -0.60    0.69
   3   9   7   -0.63    0.79
   4  -9   7    0.42    1.24
  -4  -9  -7   -0.97    0.75
   4   9   7    0.08    0.74
   4   9   7   -0.07    0.73
   5  -9   7    3.50    1.48
   5   9   7    3.04    0.96
   6  -9   7    2.88    1.62
   6   9   7    4.93    1.02
   6   9   7    3.20    0.82
   4 -10  -7    0.26    1.66
   4 -10  -7    0.44    0.80
  -4  10   7    0.48    1.31
   4  10  -7    2.05    0.86
  -4  10   7   -0.18    0.71
   3 -10  -7    4.71    0.90
   3 -10  -7    5.51    1.61
  -3  10   7    3.76    0.84
   3  10  -7    6.04    0.99
  -3  10   7    4.65    1.28
   2 -10  -7   -0.33    0.67
  -2  10   7    0.11    0.64
   2  10  -7    2.30    0.79
  -2  10   7    0.05    1.22
   1 -10  -7    2.26    0.79
  -1  10   7    1.23    0.78
  -1  10   7   -0.50    1.23
   0 -10  -7    1.22    0.80
   0  10   7    1.40    0.71
   0  10   7    0.65    1.07
  -1 -10  -7    0.97    0.78
   1  10   7    1.66    0.74
   1  10   7   -2.23    1.21
  -2 -10  -7    0.37    0.83
   2  10   7    2.56    0.82
   2  10   7   -0.92    0.99
   3  10   7    3.15    1.07
   3  10   7    2.24    0.90
  15   0  -8    0.34    1.34
  15   0  -8    2.73    0.93
  14   0  -8    2.47    0.84
  14   0  -8    0.52    1.15
  13   0  -8    2.18    1.06
  13   0  -8    2.32    0.70
  12   0  -8    0.63    0.85
  12   0  -8   -0.03    0.60
  11   0  -8   57.00    4.26
  11   0  -8   49.38    4.39
  10   0  -8   59.10    4.21
  10   0  -8   46.77    4.28
   9   0  -8   17.87    1.90
   9   0  -8   23.49    1.86
   8   0  -8    0.39    0.34
   8   0  -8   -0.09    0.43
   7   0  -8    0.51    0.33
  -7   0   8    0.99    0.55
   7   0  -8    1.19    0.42
  -6   0   8   24.31    2.13
   6   0  -8   25.90    2.09
   6   0  -8   26.43    2.24
  -5   0   8    0.81    0.43
   5   0  -8    0.95    0.42
   5   0  -8    1.16    0.31
  -4   0   8  346.53   25.46
   4   0  -8  362.53   25.46
  -4   0   8  335.14   25.43
   4   0  -8  338.90   25.40
  -3   0   8    2.27    0.43
  -3   0   8    1.29    0.41
  -3   0   8    1.60    0.35
   3   0  -8    1.94    0.36
   3   0  -8    1.22    0.35
  -2   0   8    0.33    0.31
   2   0  -8    0.23    0.18
   2   0  -8    0.22    0.24
  -2   0   8    0.26    0.20
  -2   0   8    0.04    0.24
   1   0  -8    0.78    0.24
  -1   0   8    0.74    0.24
  -1   0   8    1.06    0.22
   1   0  -8    1.01    0.22
  -1   0   8    1.10    0.32
   0   0  -8    0.95    0.22
   0   0   8    1.27    0.21
   0   0  -8    1.18    0.19
   0   0   8    1.18    0.23
  -1   0  -8   12.48    1.15
   1   0   8   14.06    1.15
   1   0   8   16.13    1.15
  -1   0  -8   15.12    1.14
   2   0   8   14.89    1.23
  -2   0  -8   15.76    1.23
  -2   0  -8   14.32    1.26
   2   0   8   17.82    1.26
  -3   0  -8   20.36    1.49
   3   0   8   20.04    1.51
   3   0   8   18.04    1.47
  -3   0  -8   18.15    1.53
   4   0   8   29.17    2.29
  -4   0  -8   31.15    2.31
   4   0   8   30.00    2.34
   4   0   8   30.74    2.31
   5   0   8   19.09    1.54
   5   0   8   20.67    1.56
  -5   0  -8   18.99    1.56
   5   0   8   20.09    1.61
   6   0   8    4.62    0.58
   6   0   8    5.96    0.58
   6   0   8    4.86    0.61
   7   0   8    0.23    0.30
   7   0   8    0.01    0.29
   7   0   8   -0.04    0.25
   8   0   8    2.64    0.39
   8   0   8    2.15    0.50
   9   0   8   26.75    2.30
   9   0   8   26.81    2.15
  10   0   8   14.25    1.54
  10   0   8   15.33    1.36
  11   0   8   17.36    1.56
  11   0   8   15.71    1.75
  12   0   8    4.10    0.88
  13   0   8    1.86    0.89
  14   0   8    1.42    1.17
  15  -1  -8    1.94    0.84
  15  -1  -8   -1.02    1.42
  15   1  -8    1.76    0.89
  14  -1  -8    0.77    0.74
  14  -1  -8   -1.72    1.26
  14   1  -8    2.17    0.76
  14   1  -8   -0.39    1.11
  13  -1  -8    1.70    0.76
  13   1  -8    0.84    0.69
  13   1  -8    1.19    1.03
  12  -1  -8   -1.25    0.86
  12  -1  -8    0.43    0.56
  12   1  -8   -0.64    0.80
  11  -1  -8   11.18    1.19
  11  -1  -8    8.72    1.38
  11   1  -8    8.59    1.39
  11   1  -8   10.96    1.18
  10  -1  -8   11.60    1.58
  10  -1  -8   15.49    1.35
  10   1  -8   12.06    1.47
  10   1  -8   14.23    1.38
   9  -1  -8    9.14    0.88
   9  -1  -8    7.09    1.14
   9   1  -8    5.68    0.99
   9   1  -8    6.46    0.91
   8  -1  -8   -0.34    0.51
  -8  -1   8    1.16    0.47
   8  -1  -8    0.43    0.29
   8   1  -8   -0.07    0.36
  -7  -1   8    2.88    0.54
   7  -1  -8    3.49    0.53
   7  -1  -8    3.51    0.61
   7   1  -8    4.12    0.59
   7   1  -8    3.71    0.65
   6  -1  -8    0.77    0.43
  -6  -1   8    1.16    0.39
   6  -1  -8    1.14    0.30
   6   1  -8    1.56    0.45
   6   1  -8    1.27    0.35
   5  -1  -8   15.20    1.52
   5  -1  -8   14.20    1.23
  -5  -1   8   16.02    1.25
  -5   1   8   12.09    1.46
   5   1  -8   14.82    1.31
   5   1  -8   13.43    1.26
  -4  -1   8   20.95    1.66
   4  -1  -8   21.52    1.89
  -4  -1   8   20.15    1.66
   4  -1  -8   20.02    1.66
   4   1  -8   21.17    1.68
  -4   1   8   20.10    1.86
   4   1  -8   20.84    1.70
   3  -1  -8   11.45    0.95
  -3  -1   8   11.43    1.02
  -3  -1   8   10.12    0.93
   3  -1  -8   10.33    1.10
  -3  -1   8    9.62    0.87
  -3   1   8   10.26    1.06
  -3   1   8   10.84    0.99
  -3   1   8    9.60    1.12
   3   1  -8   10.72    0.98
   2  -1  -8    9.57    0.99
  -2  -1   8    9.40    0.74
  -2  -1   8    9.64    0.88
  -2  -1   8    8.39    0.83
   2  -1  -8    9.63    0.81
   2   1  -8    7.92    0.78
  -2   1   8    8.53    0.99
   2   1  -8   10.23    0.86
  -2   1   8    8.98    0.84
  -2   1   8    8.60    1.00
   1  -1  -8   12.26    1.24
  -1  -1   8   14.87    1.20
   1  -1  -8   14.54    1.16
  -1  -1   8   16.00    1.11
   1   1  -8   11.78    1.13
   1   1  -8   15.34    1.19
  -1   1   8   14.04    1.18
  -1   1   8   14.00    1.25
  -1   1   8   15.56    1.36
   0  -1   8    2.97    0.29
   0  -1  -8    2.72    0.34
   0  -1   8    2.76    0.41
   0  -1  -8    2.45    0.41
   0   1   8    2.95    0.41
   0   1   8    3.31    0.39
   0   1  -8    2.95    0.34
   1  -1   8   41.89    2.93
  -1  -1  -8   38.48    2.95
   1  -1   8   36.93    2.93
  -1   1  -8   38.04    2.93
   1   1   8   41.57    2.99
   1   1   8   36.96    2.94
  -1   1  -8   39.41    2.92
  -2  -1  -8   87.33    6.43
   2  -1   8   83.02    6.39
   2  -1   8   88.80    6.44
   2   1   8   80.82    6.41
  -2   1  -8   85.72    6.38
  -2   1  -8   91.40    6.43
   2   1   8   90.16    6.47
   3  -1   8    3.55    0.46
  -3  -1  -8    3.85    0.43
   3  -1   8    3.14    0.37
   3   1   8    3.26    0.43
  -3   1  -8    3.50    0.43
   3   1   8    4.06    0.38
  -3   1  -8    3.38    0.35
   4  -1   8    2.95    0.33
   4  -1   8    2.39    0.32
   4  -1   8    2.56    0.40
  -4  -1  -8    3.58    0.44
  -4   1  -8    2.81    0.33
   4   1   8    3.25    0.44
   4   1   8    3.26    0.37
   4   1   8    3.16    0.45
   5  -1   8    1.76    0.26
  -5  -1  -8    1.71    0.32
   5  -1   8    2.22    0.37
   5  -1   8    2.46    0.29
   5   1   8    1.88    0.35
   5   1   8    1.50    0.28
   6  -1   8    3.47    0.43
  -6  -1  -8    2.75    0.40
   6  -1   8    1.83    0.41
   6  -1   8    3.00    0.37
   6   1   8    3.40    0.46
   6   1   8    2.68    0.38
   7  -1   8    4.77    0.57
   7  -1   8    3.57    0.49
   7  -1   8    4.95    0.64
   7   1   8    3.89    0.52
   7   1   8    3.61    0.57
   8  -1   8    1.63    0.53
   8  -1   8    2.12    0.35
   8  -1   8    0.98    0.38
   8   1   8    1.38    0.36
   8   1   8    1.91    0.38
   9  -1   8    9.03    0.98
   9  -1   8    7.86    1.05
   9   1   8    9.20    0.99
   9   1   8    8.81    0.94
  10  -1   8    0.46    0.86
  10  -1   8    0.35    0.40
  10   1   8    1.40    0.45
  10   1   8    0.01    0.45
  11  -1   8    1.08    0.68
  11   1   8    1.32    0.58
  11   1   8    1.44    0.58
  12  -1   8    2.67    0.86
  12   1   8    1.61    0.79
  12   1   8    2.01    0.67
  13  -1   8   -0.22    0.94
  13   1   8   -0.01    0.84
  14  -2  -8    1.29    0.72
  14  -2  -8    1.53    1.35
  14   2  -8    2.58    0.85
  13  -2  -8   -0.97    1.07
  13  -2  -8    0.53    0.68
  13   2  -8    0.01    0.93
  13   2  -8   -0.84    0.70
  12  -2  -8    4.14    0.73
  12  -2  -8    4.02    1.10
  12   2  -8    4.50    0.95
  12   2  -8    6.45    0.89
  11  -2  -8   14.94    1.97
  11  -2  -8   17.42    1.60
  11   2  -8   17.68    1.67
  11   2  -8   17.08    1.78
  10  -2  -8   16.25    1.47
  10  -2  -8   14.37    1.81
  10   2  -8   14.24    1.55
  10   2  -8   16.95    1.55
  -9  -2   8    7.73    0.75
   9  -2  -8    6.25    0.78
   9   2  -8    6.27    0.89
   9   2  -8    3.94    1.02
   8  -2  -8    5.66    0.73
  -8  -2   8    7.58    0.67
   8  -2  -8    5.92    1.02
   8   2  -8    5.10    0.81
   8   2  -8    6.61    1.00
   7  -2  -8   11.21    1.39
   7  -2  -8   11.80    1.08
   7   2  -8   12.20    1.19
   7   2  -8   12.12    1.19
  -6  -2   8    0.46    0.17
   6  -2  -8    0.35    0.22
   6  -2  -8    0.05    0.43
   6   2  -8    0.14    0.34
   6   2  -8    0.36    0.30
  -5  -2   8    2.78    0.28
   5  -2  -8    2.23    0.58
   5  -2  -8    2.48    0.39
   5   2  -8    2.42    0.37
   5   2  -8    2.24    0.43
   4  -2  -8   34.98    2.79
   4  -2  -8   31.65    2.55
   4   2  -8   33.05    2.62
   3  -2  -8   20.79    1.64
  -3  -2   8   22.61    1.76
  -3   2   8   18.36    1.91
   2  -2  -8   19.22    1.76
  -2  -2   8   19.60    1.44
  -2  -2   8   19.33    1.62
  -2   2   8   15.83    1.72
  -2   2   8   21.06    1.75
   2   2  -8   19.65    1.60
  -2   2   8   19.77    1.58
   1  -2  -8   10.85    0.92
  -1  -2   8   10.91    0.80
   1  -2  -8    9.02    1.06
  -1  -2   8   10.14    0.91
  -1   2   8    9.12    1.01
  -1   2   8    9.69    0.87
  -1   2   8    8.97    1.16
   1   2  -8   11.43    0.92
   1   2  -8    8.82    0.77
   0  -2   8    3.24    0.37
   0  -2  -8    3.31    0.40
   0  -2  -8    3.01    0.55
   0  -2   8    3.53    0.46
   0   2  -8    3.81    0.44
   0   2   8    2.27    0.38
   0   2  -8    3.56    0.32
   0   2   8    3.09    0.51
   0   2   8    3.14    0.68
   1  -2   8    2.02    0.34
  -1  -2  -8    0.73    0.36
   1  -2   8    2.38    0.35
  -1   2  -8    1.67    0.25
   1   2   8    1.31    0.32
  -1   2  -8    1.99    0.25
   1   2   8    1.48    0.27
   2  -2   8   49.54    3.83
  -2  -2  -8   49.31    3.80
   2  -2   8   50.96    3.74
  -2   2  -8   51.43    3.72
   2   2   8   51.01    3.84
   2   2   8   49.54    3.79
   3  -2   8   19.97    1.79
   3  -2   8   22.00    1.68
  -3  -2  -8   22.51    1.76
   3   2   8   24.06    1.79
  -3   2  -8   22.96    1.66
   4  -2   8    0.14    0.21
  -4  -2  -8    0.44    0.20
   4   2   8    0.24    0.21
   4   2   8    0.24    0.18
  -5  -2  -8   10.05    0.90
   5  -2   8    8.76    0.99
   5   2   8   11.77    0.92
   5   2   8    9.29    0.90
  -6  -2  -8    0.67    0.27
   6  -2   8    0.17    0.31
   6   2   8    0.53    0.21
   6   2   8    0.53    0.26
   7  -2   8    9.49    1.19
   7   2   8   12.62    1.10
   7   2   8   13.26    1.11
   8  -2   8    5.18    0.46
   8  -2   8    2.89    0.69
   8  -2   8    4.90    0.52
   8   2   8    4.71    0.60
   8   2   8    4.48    0.71
   9  -2   8    8.34    1.23
   9  -2   8    8.78    0.84
   9   2   8    8.99    1.01
   9   2   8    9.37    1.02
  10  -2   8   10.38    1.40
  10   2   8   11.21    1.16
  10   2   8    9.69    1.15
  11  -2   8    2.34    0.90
  11   2   8    3.37    0.63
  12  -2   8   -0.15    0.87
  12   2   8    1.49    0.63
  12   2   8    1.64    0.66
  13  -2   8   -0.51    1.06
  13   2   8    1.52    0.75
  13   2   8    0.64    0.75
  14  -3  -8    2.24    0.68
  14  -3  -8    0.84    1.49
  14   3  -8   -0.31    0.88
  13  -3  -8    4.97    1.30
  13  -3  -8    4.15    0.70
  13   3  -8    3.69    0.88
  12  -3  -8    6.78    0.90
  12  -3  -8    4.42    1.24
  12   3  -8    5.43    0.91
  11  -3  -8    0.70    0.93
  11  -3  -8    1.96    0.46
  11   3  -8    1.22    0.64
  11   3  -8    1.06    0.67
  10  -3  -8    0.30    0.72
  10  -3  -8    0.45    0.39
  10   3  -8    0.00    0.52
  10   3  -8   -0.04    0.50
   9  -3  -8    1.06    0.78
   9  -3  -8    0.35    0.34
   9   3  -8   -0.28    0.44
   9   3  -8   -0.04    0.52
   8  -3  -8    7.59    1.29
  -8  -3   8    9.16    0.76
   8  -3  -8    8.39    0.86
   8   3  -8    8.73    1.02
   8   3  -8    7.62    0.99
  -7  -3   8    3.19    0.37
   7  -3  -8    2.58    0.81
   7  -3  -8    2.96    0.44
   7   3  -8    3.32    0.56
   7   3  -8    3.91    0.63
   6  -3  -8    1.23    0.61
   6  -3  -8    0.86    0.27
   6   3  -8    0.59    0.31
   5  -3  -8   43.53    3.31
   5  -3  -8   41.81    3.62
   5   3  -8   43.99    3.39
   4  -3  -8   -0.09    0.49
   4  -3  -8    0.11    0.17
   4   3  -8    0.63    0.25
   3  -3  -8    6.53    0.87
   3  -3  -8    6.02    0.58
  -3   3   8    5.81    0.80
   3   3  -8    6.06    0.66
   2  -3  -8    4.22    0.48
   2  -3  -8    4.62    0.79
  -2  -3   8    5.76    0.71
  -2   3   8    4.43    0.77
   2   3  -8    4.85    0.63
   1  -3  -8   15.33    1.36
  -1  -3   8   16.36    1.43
  -1  -3   8   14.96    1.35
   1   3  -8   19.03    1.28
   1   3  -8   17.78    1.43
  -1   3   8   17.30    1.60
   0  -3  -8   22.45    1.91
   0  -3   8   25.36    1.92
   0  -3   8   22.52    1.95
   0   3  -8   27.90    1.86
   0   3  -8   25.39    1.94
   0   3   8   21.92    2.07
  -1  -3  -8    0.22    0.15
   1  -3   8    0.35    0.22
   1  -3   8    0.43    0.30
   1   3   8    0.34    0.28
  -1   3  -8    0.31    0.18
  -1   3  -8    0.13    0.21
  -2  -3  -8   37.68    3.14
   2  -3   8   36.77    3.21
   2  -3   8   41.01    3.05
  -2   3  -8   41.54    3.05
   2   3   8   42.28    3.23
  -2   3  -8   46.36    3.14
   3  -3   8    0.17    0.28
  -3  -3  -8    0.43    0.20
   3   3   8    0.32    0.23
  -4  -3  -8    0.02    0.23
   4  -3   8    0.05    0.32
   4   3   8    0.15    0.21
   4   3   8   -0.11    0.23
  -5  -3  -8   14.02    1.25
   5  -3   8   11.75    1.35
   5   3   8   13.39    1.25
   5   3   8   16.81    1.25
   6  -3   8    9.43    1.21
  -6  -3  -8   11.61    1.06
   6   3   8   11.72    1.00
   6   3   8   10.30    1.02
   7  -3   8   44.63    4.07
   7   3   8   49.64    3.90
   7   3   8   55.82    3.89
   8   3   8    7.97    0.87
   8   3   8    8.24    0.94
   9  -3   8    1.01    0.64
   9   3   8    2.81    0.49
  10  -3   8    1.57    0.84
  10   3   8    2.65    0.62
  11  -3   8    1.11    0.95
  11   3   8    1.40    0.59
  11   3   8    0.73    0.54
  12  -3   8   11.06    1.77
  12   3   8   13.51    1.48
  13  -3   8   -1.53    1.19
  13   3   8    1.55    0.93
  13   3   8   -1.14    0.81
  14  -4  -8    3.57    1.70
  14   4  -8   -0.54    0.93
  13  -4  -8   -0.83    0.53
  13  -4  -8    1.64    1.41
  13   4  -8   -1.03    0.81
  12  -4  -8    6.81    0.97
  12  -4  -8    9.33    1.63
  12   4  -8    8.47    1.16
  11  -4  -8    0.71    0.41
  11  -4  -8    1.52    1.14
  11   4  -8   -0.71    0.61
  10  -4  -8   -1.36    1.07
  10  -4  -8   -0.50    0.35
  10   4  -8    0.89    0.60
   9  -4  -8    1.17    0.36
   9  -4  -8    1.25    0.93
   9   4  -8    0.58    0.51
   9   4  -8    0.78    0.52
   8  -4  -8    1.99    0.87
   8  -4  -8    1.94    0.37
   8   4  -8    2.48    0.49
   8   4  -8    1.52    0.55
   7  -4  -8    0.49    0.28
   7  -4  -8    1.25    0.74
   7   4  -8    1.29    0.46
   6  -4  -8   -0.27    0.69
   6  -4  -8    0.74    0.25
   6   4  -8   -0.07    0.38
   5  -4  -8    3.73    0.48
   5  -4  -8    3.44    0.84
   5   4  -8    3.56    0.57
   4  -4  -8    0.45    0.66
   4  -4  -8    0.70    0.21
   4   4  -8    0.15    0.29
  -4   4   8    0.39    0.48
   3  -4  -8    1.01    0.53
   3  -4  -8    0.78    0.23
  -3   4   8    0.57    0.47
   3   4  -8    0.52    0.30
   2  -4  -8    0.19    0.48
  -2  -4   8    0.34    0.21
   2  -4  -8    0.50    0.21
   2   4  -8    0.30    0.18
   2   4  -8    0.55    0.10
  -2   4   8   -0.24    0.40
   2   4  -8    0.00    0.25
  -1  -4   8    6.55    0.79
   1  -4  -8    5.76    0.65
  -1  -4   8    6.08    0.75
   1  -4  -8    7.43    1.03
   1   4  -8    6.81    0.76
   1   4  -8    7.32    0.58
  -1   4   8    5.80    1.01
   0  -4   8    8.19    0.85
   0  -4   8    8.57    0.98
   0  -4  -8    8.32    0.83
   0   4   8    9.57    1.05
   0   4  -8    9.74    0.80
   0   4  -8   10.06    0.89
   1  -4   8    9.26    0.81
   1  -4   8    7.20    1.04
  -1  -4  -8    8.94    0.86
  -1   4  -8   10.05    0.87
  -1   4  -8   10.04    0.87
  -1   4  -8    9.25    0.83
   1   4   8    8.70    1.06
  -2  -4  -8    6.07    0.66
   2  -4   8    4.59    0.77
   2  -4   8    5.57    0.55
  -2   4  -8    6.94    0.62
  -2   4  -8    6.83    0.57
  -2   4  -8    7.14    0.76
   2   4   8    7.05    0.84
  -3  -4  -8    1.15    0.29
   3  -4   8    0.84    0.41
   3   4   8    1.25    0.35
   4  -4   8    0.19    0.46
  -4  -4  -8   -0.05    0.29
   4   4   8    0.18    0.27
   4   4   8    0.53    0.31
  -5  -4  -8   15.51    1.45
   5  -4   8   14.59    1.63
   5   4   8   16.72    1.46
   5   4   8   17.68    1.42
  -6  -4  -8   19.04    1.76
   6  -4   8   17.55    1.95
   6   4   8   22.13    1.70
   6   4   8   21.56    1.78
   7  -4   8    2.77    0.72
   7   4   8    3.78    0.57
   7   4   8    4.13    0.57
   8  -4   8    5.66    1.04
   8   4   8    6.71    0.79
   8   4   8    7.17    0.94
   9  -4   8    3.67    0.97
   9   4   8    4.92    0.77
   9   4   8    6.43    0.80
  10  -4   8    0.11    0.82
  10   4   8    0.82    0.60
  10   4   8    0.40    0.47
  11  -4   8    2.45    1.09
  11   4   8    1.56    0.61
  11   4   8    0.73    0.72
  12  -4   8    0.22    1.06
  12   4   8    0.93    0.81
  12   4   8    2.04    0.77
  13  -5  -8    8.60    2.05
  13   5  -8    7.72    1.26
  12  -5  -8   -1.67    1.36
  12  -5  -8    0.42    0.45
  12   5  -8   -1.30    0.80
  11  -5  -8   -0.90    1.34
  11  -5  -8   -0.16    0.42
  11   5  -8    0.43    0.74
  10  -5  -8   -0.87    0.35
  10  -5  -8    2.07    1.25
  10   5  -8   -1.51    0.59
   9  -5  -8    5.12    1.31
   9  -5  -8    6.66    0.74
   9   5  -8    4.51    0.83
   8  -5  -8    0.11    0.30
   8  -5  -8    0.82    0.81
   8   5  -8    0.58    0.48
   7  -5  -8    1.76    0.35
   7  -5  -8   -0.14    0.89
   7   5  -8    1.93    0.52
   6  -5  -8    7.40    0.81
   6  -5  -8    8.38    1.40
   6   5  -8    7.91    0.97
   5  -5  -8    6.59    0.70
   5  -5  -8    5.85    1.22
   5   5  -8    7.54    0.87
  -5   5   8    6.15    1.03
   4  -5  -8    1.26    0.29
   4  -5  -8    0.55    0.66
   4   5  -8    0.94    0.38
  -4   5   8    0.54    0.53
   3  -5  -8   -0.11    0.65
   3  -5  -8    0.04    0.25
   3   5  -8    0.47    0.34
  -3   5   8   -0.24    0.50
   2  -5  -8    1.72    0.69
  -2  -5   8    2.45    0.42
   2  -5  -8    2.31    0.39
   2   5  -8    2.21    0.35
   2   5  -8    2.09    0.43
  -2   5   8    2.42    0.65
   2   5  -8    2.92    0.35
   1  -5  -8    0.92    0.29
  -1  -5   8    1.16    0.43
   1  -5  -8    0.84    0.55
  -1   5   8    1.45    0.62
   1   5  -8    1.02    0.30
   1   5  -8    0.83    0.27
   0  -5  -8    6.56    0.73
   0  -5   8    5.29    0.84
   0  -5   8    6.47    0.76
   0   5   8    8.51    1.15
   0   5  -8    7.03    0.79
   0   5  -8    6.19    0.79
   0   5  -8    7.42    0.76
  -1  -5  -8    1.22    0.31
   1  -5   8    1.17    0.31
   1  -5   8    1.33    0.66
  -1   5  -8    1.60    0.33
  -1   5  -8    1.94    0.45
  -1   5  -8    2.43    0.43
   1   5   8    1.32    0.52
   2  -5   8    1.15    0.51
  -2  -5  -8    0.66    0.26
  -2   5  -8    1.44    0.34
  -2   5  -8    1.19    0.24
   2   5   8    0.70    0.42
  -3  -5  -8    2.79    0.47
   3  -5   8    2.21    0.63
   3   5   8    3.13    0.61
   3   5   8    3.43    0.52
  -3   5  -8    2.52    0.39
  -4  -5  -8    1.10    0.42
   4  -5   8    0.50    0.57
   4   5   8    1.53    0.45
   4   5   8    1.15    0.40
   5  -5   8   14.82    1.80
  -5  -5  -8   17.58    1.58
   5   5   8   17.36    1.55
   5   5   8   17.27    1.50
   6  -5   8    2.68    0.83
  -6  -5  -8    2.46    0.51
   6   5   8    2.35    0.45
   6   5   8    1.48    0.50
   7  -5   8    1.40    0.73
   7   5   8    1.20    0.49
   7   5   8    1.30    0.34
   8   5   8    0.19    0.34
   9  -5   8   -0.10    0.97
   9   5   8   -0.10    0.50
   9   5   8   -1.00    0.66
  10  -5   8    0.43    1.00
  10   5   8    0.39    0.52
  10   5   8   -0.15    0.71
  11  -5   8   -0.45    1.29
  11   5   8   -0.20    0.61
  11   5   8   -0.38    0.79
  12  -5   8    1.65    1.50
  12   5   8    1.53    1.01
  12   5   8    2.29    0.86
  12  -6  -8    4.27    1.76
  12   6  -8   -0.33    0.90
  11  -6  -8    0.28    0.75
  11  -6  -8    2.16    1.61
  10  -6  -8    0.00    0.52
  10  -6  -8    1.12    1.42
  10   6  -8   -0.38    0.74
   9  -6  -8    0.37    0.41
   9  -6  -8    0.93    1.22
   9   6  -8    0.26    0.66
   8  -6  -8    8.81    1.47
   8  -6  -8    6.30    0.82
   8   6  -8    6.93    1.10
   7  -6  -8    0.63    0.38
   7   6  -8    0.59    0.58
   6  -6  -8    0.62    0.37
   6  -6  -8   -0.31    0.88
   6   6  -8    0.64    0.49
   5  -6  -8   -1.30    0.85
   5  -6  -8   -0.04    0.31
   5   6  -8   -0.17    0.43
  -5   6   8    0.10    0.67
   4  -6  -8    1.27    0.81
   4  -6  -8    0.34    0.32
  -4   6   8    1.02    0.67
   4   6  -8    0.47    0.42
   3  -6  -8    0.20    0.67
   3  -6  -8   -0.05    0.28
  -3   6   8   -0.29    0.58
   3   6  -8    0.56    0.39
   3   6  -8    0.47    0.22
   3   6  -8    0.08    0.17
   2  -6  -8   -0.55    0.66
   2  -6  -8    0.33    0.30
   2   6  -8    0.25    0.35
   2   6  -8   -0.03    0.30
   2   6  -8   -0.25    0.31
  -2   6   8   -0.25    0.65
   1  -6  -8    2.16    0.46
  -1  -6   8    2.89    0.65
  -1   6   8    3.67    0.89
   1   6  -8    1.82    0.49
   1   6  -8    2.26    0.46
   1   6  -8    2.43    0.49
   0  -6   8    1.94    0.69
   0  -6  -8    1.95    0.40
   0   6  -8    1.51    0.44
   0   6  -8    2.05    0.52
   0   6   8    2.64    0.73
   1  -6   8    0.88    0.53
  -1  -6  -8    1.09    0.38
  -1   6  -8    0.52    0.47
  -1   6  -8    0.57    0.35
   1   6   8    1.81    0.64
   2  -6   8   -0.20    0.54
  -2  -6  -8    0.01    0.30
  -2   6  -8    0.78    0.40
  -2   6  -8    0.14    0.26
   2   6   8    0.06    0.47
   2   6   8    0.01    0.35
  -3  -6  -8    1.49    0.45
   3  -6   8    1.44    0.67
  -3   6  -8    1.00    0.38
  -3   6  -8    1.05    0.27
   3   6   8    0.79    0.43
   3   6   8    0.56    0.53
   4  -6   8    0.74    0.73
  -4  -6  -8    2.24    0.53
   4   6   8    1.37    0.52
   4   6   8    1.68    0.54
  -5  -6  -8    0.53    0.46
   5  -6   8    1.02    0.80
   5   6   8    0.30    0.46
   5   6   8    0.57    0.41
   6  -6   8    3.06    0.98
   6   6   8    6.06    0.76
   7  -6   8   -1.06    0.93
   7   6   8    0.20    0.37
   7   6   8    0.59    0.57
   8  -6   8    0.21    1.05
   8   6   8    0.59    0.47
   8   6   8    0.95    0.69
   9  -6   8    2.66    1.27
   9   6   8   -1.15    0.75
   9   6   8    0.56    0.51
  10  -6   8    0.78    1.28
  10   6   8    0.13    0.57
  10   6   8    0.01    0.86
  11  -6   8    4.71    1.55
  11   6   8    5.04    0.86
  11   6   8    3.91    1.09
  11  -7  -8   -1.86    1.84
  11   7  -8   -0.69    0.97
  10  -7  -8   -0.21    1.63
  10   7  -8    0.75    0.88
   9  -7  -8    2.50    1.56
   9  -7  -8    0.97    0.49
   9   7  -8    1.76    0.80
   8  -7  -8    1.29    0.48
   8  -7  -8    0.98    1.21
   8   7  -8    1.47    0.72
   7  -7  -8   -0.97    1.20
   7  -7  -8   -0.15    0.42
  -7   7   8    0.57    0.87
   7   7  -8    0.78    0.67
   6  -7  -8    0.97    0.41
   6  -7  -8   -1.43    1.12
  -6   7   8    0.22    0.84
   6   7  -8   -0.38    0.82
   5  -7  -8    2.91    0.51
   5  -7  -8    0.26    1.78
   5   7  -8    1.76    0.59
  -5   7   8    4.38    1.51
   4  -7  -8   -1.11    0.96
   4  -7  -8    0.29    0.37
  -4   7   8   -0.68    0.82
   4   7  -8    0.06    0.45
   3  -7  -8   -0.52    0.37
   3  -7  -8   -1.02    0.90
   3   7  -8   -0.24    0.43
  -3   7   8   -0.38    0.78
   3   7  -8    0.13    0.27
   2  -7  -8    1.39    0.44
   2  -7  -8    2.08    0.94
  -2   7   8    2.60    0.93
   2   7  -8    2.39    0.51
   2   7  -8    1.91    0.48
   1  -7  -8    3.45    0.58
  -1  -7   8    3.54    0.92
   1   7  -8    3.48    0.59
  -1   7   8    3.14    0.96
   0  -7  -8    3.37    0.55
   0  -7   8    1.75    0.64
   0   7   8    2.02    0.73
   0   7  -8    1.72    0.48
  -1  -7  -8    1.47    0.45
   1  -7   8    0.67    0.62
   1   7   8    0.85    0.46
   1   7   8    0.46    0.66
  -1   7  -8    1.04    0.41
   2  -7   8   -0.39    0.69
  -2  -7  -8    0.52    0.44
   2   7   8   -0.46    0.61
  -2   7  -8   -0.81    0.80
   2   7   8    0.26    0.45
   3  -7   8    0.41    0.80
  -3  -7  -8    0.87    0.46
   3   7   8    0.62    0.50
   3   7   8    1.26    0.68
  -4  -7  -8    3.47    0.66
   4  -7   8    2.80    1.00
   4   7   8    2.22    0.66
   4   7   8    2.39    0.70
   5  -7   8    0.46    0.94
  -5  -7  -8    2.01    0.65
   5   7   8    0.93    0.67
   5   7   8    0.74    0.55
   6  -7   8    0.91    0.96
  -6  -7  -8    0.67    0.65
   6   7   8    0.58    0.52
   6   7   8    1.16    0.71
   7  -7   8    1.98    1.17
   7   7   8    3.20    0.59
   7   7   8    3.21    0.80
   8   7   8    0.83    0.84
   8   7   8    0.13    0.49
   9  -7   8   -2.28    1.31
   9   7   8   -1.01    0.90
   9   7   8    0.24    0.55
  10   7   8    0.21    0.66
  10   7   8    0.26    1.05
   9  -8  -8    0.65    1.82
   9   8  -8    2.34    0.93
   8  -8  -8    1.41    0.60
   8  -8  -8    1.10    1.51
   8   8  -8    1.00    0.88
  -8   8   8    0.45    0.97
   7  -8  -8    0.17    0.53
   7  -8  -8   -0.81    1.28
   7   8  -8    1.82    0.83
  -7   8   8   -1.32    0.99
   6  -8  -8    1.91    1.32
   6  -8  -8    1.00    0.54
   6   8  -8    0.71    0.66
  -6   8   8    0.97    0.99
   5  -8  -8   -0.90    1.08
   5  -8  -8    0.82    0.51
  -5   8   8    1.04    0.92
   5   8  -8    2.80    0.71
   4  -8  -8    0.21    0.47
   4  -8  -8   -0.71    1.18
  -4   8   8   -1.38    0.92
   4   8  -8    0.20    0.58
   3  -8  -8    3.84    0.65
   3  -8  -8    4.50    1.23
   3   8  -8    3.48    0.74
  -3   8   8    3.99    1.07
   2  -8  -8    0.82    1.14
   2  -8  -8    2.58    0.56
  -2   8   8    2.22    1.04
   2   8  -8    1.19    0.53
   1  -8  -8    3.46    0.61
  -1   8   8    3.16    0.61
  -1   8   8    2.94    1.65
   1   8  -8    2.53    0.61
   1   8  -8    3.84    0.68
   0  -8   8    0.65    0.77
   0   8  -8   -0.01    0.48
   0   8  -8    0.54    0.52
  -1  -8  -8    1.79    0.52
   1  -8   8   -0.42    0.82
  -1   8  -8    0.25    0.51
   1   8   8    0.07    0.52
   1   8   8    1.44    0.87
   2  -8   8   -0.48    0.85
  -2  -8  -8    0.58    0.55
   2   8   8    0.40    0.58
   2   8   8    0.24    1.23
  -3  -8  -8    1.64    0.67
   3  -8   8    0.79    1.02
   3   8   8    1.89    0.69
   4  -8   8    1.40    1.06
  -4  -8  -8    3.60    0.72
   4   8   8    3.74    0.78
   4   8   8    3.22    0.76
   5  -8   8    2.86    1.30
   5   8   8   -0.10    0.62
   5   8   8    0.89    0.81
   6  -8   8    2.48    1.34
   6   8   8    4.08    0.74
   6   8   8    3.87    0.93
   7  -8   8    0.12    1.35
   7   8   8    0.61    0.58
   7   8   8    1.34    0.97
   8  -8   8   -0.05    1.48
   8   8   8    1.29    0.61
   8   8   8    1.70    1.02
   7  -9  -8    1.60    1.74
  -7   9   8   -1.06    1.28
   7   9  -8    0.39    0.89
   6  -9  -8   -0.09    0.64
   6  -9  -8   -1.75    1.44
  -6   9   8   -2.03    1.03
   6   9  -8   -0.79    0.84
   5  -9  -8    0.55    1.57
   5  -9  -8    1.91    0.66
  -5   9   8   -0.58    1.24
   5   9  -8    1.80    0.78
   4  -9  -8    2.02    1.47
   4  -9  -8    0.59    0.61
  -4   9   8   -1.63    1.16
   4   9  -8   -0.21    0.70
   3  -9  -8   -0.41    1.27
   3  -9  -8   -0.70    0.65
  -3   9   8   -0.54    0.58
   3   9  -8    0.93    0.70
  -3   9   8   -1.89    1.05
   2  -9  -8    2.95    0.70
  -2   9   8    2.51    0.64
   2   9  -8    2.25    0.70
  -2   9   8    0.99    1.13
   1  -9  -8    0.76    0.61
  -1   9   8    0.34    0.56
  -1   9   8    0.67    1.07
   1   9  -8    0.72    0.64
   0  -9  -8   -0.31    0.59
   0   9   8    0.30    0.59
   0   9  -8    0.41    0.64
   0   9   8   -1.33    0.90
  -1  -9  -8    0.55    0.68
   1   9   8    2.50    1.04
   1   9   8    0.92    0.68
  -2  -9  -8    0.99    0.69
   2  -9   8   -1.39    1.27
   2   9   8   -0.51    0.87
   2   9   8   -0.07    0.65
  -3  -9  -8    1.16    0.74
   3  -9   8    2.78    1.26
   3   9   8    2.07    0.79
   3   9   8   -0.80    0.88
  -4  -9  -8   -0.97    0.72
   4  -9   8   -1.07    1.28
   4   9   8   -0.49    0.78
   4   9   8    2.66    0.90
   5  -9   8    1.43    1.41
   5   9   8   -0.88    0.77
   5   9   8    0.98    0.87
   6  -9   8    0.92    1.63
   6   9   8    0.63    1.05
   6   9   8   -0.02    0.76
  -4  10   8   -1.26    1.40
   3 -10  -8    0.27    0.74
   3  10  -8    1.70    0.85
  -3  10   8   -1.23    0.72
  -3  10   8    1.08    1.28
   2 -10  -8    0.30    0.78
  -2  10   8    0.28    0.82
   2  10  -8    2.15    0.87
  -2  10   8    2.38    1.31
   1 -10  -8    0.66    0.79
  -1  10   8   -2.05    1.06
  -1  10   8    1.19    0.74
   0 -10  -8    2.37    0.81
   0  10   8    0.57    1.12
   0  10   8    0.01    0.68
  -1 -10  -8    2.22    0.86
   1  10   8    1.53    1.07
   1  10   8   -0.48    0.74
  -2 -10  -8    1.81    0.89
   2  10   8   -0.41    1.01
   2  10   8   -1.14    0.82
  15   0  -9   -1.16    1.33
  15   0  -9   -0.35    0.90
  14   0  -9   -0.50    1.19
  14   0  -9   -0.61    0.78
  13   0  -9    1.15    0.71
  13   0  -9   -1.15    0.99
  12   0  -9    0.24    0.69
  12   0  -9   -1.60    0.81
  11   0  -9   -0.92    0.72
  11   0  -9    0.26    0.56
  10   0  -9   -0.02    0.64
  10   0  -9    0.39    0.52
   9   0  -9   -0.03    0.56
   9   0  -9    0.42    0.43
   8   0  -9    0.43    0.35
   8   0  -9    0.65    0.46
  -7   0   9    0.63    0.58
   7   0  -9    0.44    0.34
   7   0  -9    0.00    0.40
   6   0  -9    0.53    0.29
  -6   0   9   -0.30    0.47
   6   0  -9   -0.07    0.47
   5   0  -9    0.04    0.25
   5   0  -9    0.12    0.37
  -5   0   9   -0.14    0.44
   4   0  -9   -0.20    0.33
  -4   0   9   -0.01    0.39
  -4   0   9   -0.34    0.29
   4   0  -9    0.42    0.23
  -3   0   9    0.12    0.38
   3   0  -9   -0.10    0.30
  -3   0   9   -0.13    0.30
  -3   0   9    0.17    0.27
  -2   0   9    0.29    0.34
   2   0  -9   -0.02    0.20
  -2   0   9   -0.05    0.21
  -2   0   9   -0.25    0.25
   2   0  -9    0.09    0.26
  -1   0   9   -0.01    0.16
  -1   0   9    0.07    0.32
   1   0  -9   -0.06    0.22
   1   0  -9    0.03    0.16
   0   0  -9   -0.63    0.18
   0   0   9   -0.33    0.21
   0   0  -9   -0.35    0.14
   0   0   9   -0.25    0.15
  -1   0  -9    0.17    0.14
  -1   0  -9    0.07    0.19
   1   0   9    0.06    0.13
   1   0   9   -0.06    0.17
  -2   0  -9   -0.05    0.14
   2   0   9    0.01    0.14
  -2   0  -9    0.03    0.18
   2   0   9   -0.23    0.16
  -3   0  -9   -0.10    0.15
   3   0   9    0.02    0.17
   3   0   9    0.08    0.12
   4   0   9    0.10    0.15
  -4   0  -9   -0.25    0.17
   4   0   9    0.04    0.18
  -5   0  -9   -0.02    0.22
   5   0   9    0.36    0.25
   5   0   9   -0.26    0.18
   5   0   9    0.03    0.22
   6   0   9   -0.03    0.24
   6   0   9   -0.18    0.25
  -6   0  -9    0.29    0.26
   6   0   9    0.17    0.26
   7   0   9    0.08    0.28
   7   0   9    0.33    0.32
   8   0   9   -0.30    0.27
   8   0   9    0.14    0.35
   9   0   9    0.17    0.40
   9   0   9   -0.20    0.33
  10   0   9   -0.15    0.55
  10   0   9   -0.28    0.43
  11   0   9   -0.21    0.51
  11   0   9    0.66    0.71
  12   0   9    0.23    0.83
  13   0   9   -0.41    0.82
  15  -1  -9    1.44    1.53
  15  -1  -9    1.92    0.87
  15   1  -9    1.48    0.96
  14  -1  -9   -1.79    1.21
  14  -1  -9    0.36    0.75
  14   1  -9    1.81    0.79
  14   1  -9   -1.26    1.09
  13  -1  -9   -0.79    1.73
  13  -1  -9   -0.29    0.61
  13   1  -9   -0.62    1.00
  13   1  -9    0.84    0.68
  12  -1  -9    1.26    0.58
  12  -1  -9   -0.29    0.88
  12   1  -9   -0.14    0.60
  12   1  -9    1.02    0.84
  11  -1  -9    3.89    0.67
  11  -1  -9    3.03    0.96
  11   1  -9    4.42    0.71
  11   1  -9    3.33    0.79
  10  -1  -9   10.67    1.15
  10  -1  -9    9.24    1.44
  10   1  -9    8.32    1.25
  10   1  -9    9.38    1.14
   9  -1  -9   62.05    4.60
   9  -1  -9   57.67    4.80
   9   1  -9   55.22    4.63
   9   1  -9   60.83    4.63
   8  -1  -9    7.87    0.92
  -8  -1   9   10.31    1.04
   8  -1  -9    7.26    1.17
   8   1  -9    9.15    0.97
  -7  -1   9    0.01    0.41
   7  -1  -9    0.42    0.50
   7  -1  -9    0.15    0.29
   7   1  -9    0.20    0.31
   7   1  -9   -0.05    0.48
  -6  -1   9    2.41    0.46
   6  -1  -9    2.09    0.56
   6  -1  -9    2.20    0.38
   6   1  -9    1.68    0.52
   6   1  -9    1.72    0.42
  -5  -1   9    6.32    0.77
   5  -1  -9    6.74    0.70
   5   1  -9    6.52    0.74
   5   1  -9    7.39    0.84
  -5   1   9    6.62    1.09
   4  -1  -9   14.03    1.22
  -4  -1   9   13.29    1.25
   4  -1  -9   15.88    1.46
  -4  -1   9   13.53    1.21
  -4   1   9   13.42    1.46
   4   1  -9   16.28    1.26
  -4   1   9   14.45    1.39
   4   1  -9   15.06    1.26
  -3  -1   9   39.51    3.04
  -3  -1   9   39.99    3.10
   3  -1  -9   43.94    3.27
   3  -1  -9   40.64    3.09
  -3  -1   9   42.14    3.16
   3   1  -9   37.28    3.17
  -3   1   9   42.24    3.22
  -3   1   9   37.00    3.25
  -2  -1   9  220.60   15.63
   2  -1  -9  232.49   15.76
  -2  -1   9  213.60   15.60
  -2  -1   9  215.89   15.54
   2  -1  -9  185.00   15.66
   2   1  -9  229.51   15.63
  -2   1   9  226.35   15.71
   2   1  -9  183.05   15.57
  -2   1   9  210.00   15.61
  -2   1   9  204.71   15.72
   1  -1  -9    1.27    0.35
  -1  -1   9    2.08    0.35
   1  -1  -9    1.05    0.23
   1   1  -9    1.94    0.31
   1   1  -9    1.06    0.23
  -1   1   9    1.44    0.50
  -1   1   9    1.28    0.33
  -1   1   9    1.09    0.27
   0  -1   9    1.89    0.22
   0  -1  -9    1.00    0.30
   0  -1  -9    1.32    0.24
   0  -1   9    1.69    0.30
   0   1   9    1.37    0.29
   0   1  -9    0.97    0.22
   0   1  -9    1.49    0.25
   0   1   9    1.65    0.33
   1  -1   9    0.51    0.21
  -1  -1  -9    0.20    0.17
   1  -1   9    0.34    0.13
  -1  -1  -9   -0.26    0.26
  -1   1  -9    0.21    0.14
   1   1   9    0.10    0.19
  -1   1  -9    0.26    0.16
   1   1   9   -0.09    0.20
  -2  -1  -9   19.42    1.50
   2  -1   9   17.68    1.47
   2  -1   9   20.13    1.50
   2   1   9   16.95    1.48
  -2   1  -9   19.54    1.45
   2   1   9   18.71    1.50
  -2   1  -9   19.15    1.49
   3  -1   9   16.66    1.34
   3  -1   9   17.32    1.39
  -3  -1  -9   17.36    1.39
   3   1   9   18.76    1.40
  -3   1  -9   17.64    1.33
   3   1   9   15.20    1.36
   4  -1   9   38.70    2.89
   4  -1   9   36.88    2.99
   4   1   9   42.36    2.97
  -4   1  -9   38.54    2.89
   4   1   9   36.62    2.93
   5  -1   9   19.65    1.55
  -5  -1  -9   20.08    1.60
   5  -1   9   18.61    1.68
   5  -1   9   20.66    1.55
   5   1   9   22.04    1.65
   5   1   9   19.34    1.60
  -5   1  -9   20.21    1.56
  -6  -1  -9   13.68    1.22
   6  -1   9   14.76    1.16
   6  -1   9   14.92    1.19
   6  -1   9   13.91    1.31
   6   1   9   15.93    1.29
   6   1   9   14.40    1.22
   7  -1   9    1.43    0.28
   7  -1   9    1.56    0.35
   7  -1   9    0.47    0.41
   7   1   9    1.68    0.31
   7   1   9    1.11    0.33
   8  -1   9    4.24    0.55
   8  -1   9    4.32    0.70
   8  -1   9    4.30    0.66
   8   1   9    2.86    0.50
   8   1   9    3.47    0.60
   9  -1   9   23.76    1.83
   9  -1   9   20.02    2.01
   9   1   9   22.21    1.92
   9   1   9   20.95    1.82
  10  -1   9    3.93    0.80
  10   1   9    2.62    0.80
  10   1   9    4.62    0.64
  11  -1   9    3.48    0.81
  11   1   9    3.06    0.73
  11   1   9    3.40    0.65
  12  -1   9    4.56    1.05
  12   1   9    5.47    1.03
  12   1   9    7.97    1.09
  13  -1   9    0.67    1.11
  13   1   9    4.58    1.09
  14  -2  -9    2.25    1.33
  14  -2  -9    1.67    0.72
  14   2  -9    2.85    0.88
  13  -2  -9    2.65    1.28
  13  -2  -9    2.86    0.69
  13   2  -9    4.71    0.84
  12  -2  -9    2.05    0.96
  12  -2  -9    0.67    0.52
  12   2  -9   -0.76    0.62
  12   2  -9    0.85    0.78
  11  -2  -9    3.57    0.64
  11  -2  -9    3.34    1.02
  11   2  -9    3.10    1.07
  11   2  -9    4.97    0.82
  10  -2  -9   15.06    1.31
  10  -2  -9   13.96    1.76
  10   2  -9   12.60    1.40
  10   2  -9   11.41    1.40
   9  -2  -9    5.73    0.78
   9  -2  -9    5.21    1.02
  -9  -2   9    6.86    0.72
   9   2  -9    5.60    0.82
   9   2  -9    7.30    1.22
   8  -2  -9   25.47    2.51
   8  -2  -9   26.82    2.17
   8   2  -9   26.52    2.26
   8   2  -9   26.75    2.28
   7  -2  -9   10.06    1.31
  -7  -2   9   11.94    0.89
   7  -2  -9    9.70    0.98
   7   2  -9    9.28    1.05
   7   2  -9    8.72    1.10
   6  -2  -9    0.10    0.49
  -6  -2   9   -0.10    0.17
   6  -2  -9   -0.17    0.24
   6   2  -9    0.03    0.29
   6   2  -9   -0.18    0.33
  -5  -2   9    0.55    0.15
   5  -2  -9    0.72    0.44
  -5  -2   9    0.42    0.20
   5  -2  -9    0.41    0.21
   5   2  -9    0.26    0.24
   5   2  -9    0.32    0.29
   4  -2  -9    8.77    0.79
   4  -2  -9    7.88    0.99
  -4   2   9    8.29    0.95
   4   2  -9    9.26    0.87
   3  -2  -9   15.19    1.44
   3  -2  -9   15.53    1.21
  -3  -2   9   12.73    1.16
   3   2  -9   15.05    1.26
  -3   2   9   14.43    1.39
   2  -2  -9   62.69    4.91
  -2  -2   9   67.81    4.62
  -2  -2   9   64.01    4.77
  -2  -2   9   62.09    4.67
  -2   2   9   60.60    4.88
  -2   2   9   54.54    4.90
   2   2  -9   66.53    4.77
   1  -2  -9    2.40    0.52
   1  -2  -9    3.23    0.36
  -1  -2   9    3.35    0.33
  -1  -2   9    3.47    0.47
   1   2  -9    2.79    0.32
   1   2  -9    3.55    0.50
  -1   2   9    3.31    0.52
  -1   2   9    2.63    0.66
   0  -2   9   16.75    1.33
   0  -2  -9   16.90    1.35
   0  -2   9   16.98    1.39
   0   2  -9   17.51    1.31
   0   2   9   15.44    1.45
   0   2  -9   17.37    1.37
   1  -2   9   28.43    2.26
   1  -2   9   28.86    2.28
  -1  -2  -9   27.53    2.27
  -1   2  -9   29.75    2.24
   1   2   9   29.82    2.37
  -1   2  -9   32.08    2.24
   2  -2   9   44.07    3.55
   2  -2   9   45.30    3.48
  -2  -2  -9   43.06    3.52
  -2   2  -9   51.67    3.51
  -2   2  -9   48.18    3.46
   2   2   9   46.82    3.58
  -3  -2  -9   -0.05    0.16
   3  -2   9    0.17    0.17
   3  -2   9   -0.38    0.19
  -3   2  -9    0.16    0.10
   3   2   9   -0.14    0.16
   4  -2   9   15.10    1.18
   4  -2   9   13.20    1.33
  -4  -2  -9   15.63    1.28
   4  -2   9   15.91    1.17
  -4   2  -9   15.49    1.17
   4   2   9   17.11    1.31
  -5  -2  -9    0.57    0.25
   5  -2   9    0.56    0.31
   5   2   9    1.05    0.23
   5   2   9    0.79    0.27
  -6  -2  -9    0.42    0.28
   6  -2   9    0.40    0.33
   6   2   9    0.12    0.22
   6   2   9    0.60    0.29
   7  -2   9   15.45    1.63
  -7  -2  -9   16.82    1.49
   7   2   9   19.50    1.50
   7   2   9   16.51    1.47
   8  -2   9    0.91    0.54
   8  -2   9    0.08    0.24
   8   2   9    0.50    0.37
   8   2   9    0.08    0.34
   9  -2   9   10.81    1.32
   9   2   9   10.09    1.12
   9   2   9   12.48    1.16
  10  -2   9    2.68    0.75
  10   2   9    3.09    0.65
  10   2   9    3.82    0.67
  11  -2   9   -0.81    0.81
  11   2   9   -0.07    0.56
  11   2   9   -0.58    0.55
  12   2   9    0.89    0.67
  12   2   9    0.07    0.72
  13  -2   9    6.45    1.39
  13   2   9    7.62    1.23
  14  -3  -9    2.34    1.57
  14  -3  -9    1.19    0.68
  14   3  -9    0.87    0.83
  13  -3  -9    0.07    1.26
  13  -3  -9    1.31    0.59
  13   3  -9    0.15    0.77
  12  -3  -9    1.27    0.49
  12  -3  -9    0.15    1.12
  12   3  -9    0.99    0.71
  11  -3  -9    4.21    0.62
  11  -3  -9    2.79    0.95
  11   3  -9    2.85    0.83
  11   3  -9    3.63    0.73
  10  -3  -9    3.19    0.90
  10  -3  -9    3.60    0.58
  10   3  -9    2.80    0.62
  10   3  -9    4.00    0.86
   9  -3  -9    0.30    0.37
   9  -3  -9    0.03    0.79
   9   3  -9    0.37    0.42
   9   3  -9    1.05    0.59
   8  -3  -9   23.41    2.01
  -8  -3   9   26.31    1.87
   8  -3  -9   25.58    2.47
   8   3  -9   23.07    2.04
   8   3  -9   23.88    2.10
   7  -3  -9    8.67    0.86
   7  -3  -9    9.08    1.31
  -7  -3   9    9.25    0.71
   7   3  -9    8.40    0.88
   7   3  -9    7.99    0.98
   6  -3  -9   11.06    1.32
   6  -3  -9   10.96    0.96
   6   3  -9    9.20    1.02
   5  -3  -9    6.38    0.64
   5  -3  -9    5.97    1.05
   5   3  -9    6.19    0.75
   4  -3  -9    0.09    0.19
   4  -3  -9   -0.13    0.48
   4   3  -9    0.05    0.26
  -4   3   9    0.58    0.44
   3  -3  -9    1.21    0.23
   3  -3  -9    1.20    0.51
   3   3  -9    0.62    0.27
  -3   3   9    0.78    0.48
  -2  -3   9   13.11    1.28
   2  -3  -9   12.77    1.11
   2  -3  -9   13.21    1.41
  -2   3   9   14.00    1.39
   2   3  -9   13.51    1.23
  -1  -3   9    7.49    0.77
   1  -3  -9    8.68    0.75
  -1  -3   9    8.32    0.89
   1   3  -9    8.80    0.86
   1   3  -9    8.59    0.66
  -1   3   9    7.55    0.99
   0  -3   9    5.71    0.68
   0  -3  -9    5.64    0.60
   0  -3   9    6.05    0.70
   0   3   9    7.13    0.84
   0   3  -9    6.35    0.54
   0   3  -9    6.86    0.68
   1  -3   9   11.15    1.12
   1  -3   9   12.71    1.05
  -1  -3  -9   12.10    1.06
  -1   3  -9   13.70    1.02
  -1   3  -9   12.44    1.04
   1   3   9   11.44    1.16
  -2  -3  -9    1.37    0.27
   2  -3   9    1.17    0.38
   2  -3   9    1.02    0.24
  -2   3  -9    1.10    0.21
   2   3   9    1.38    0.35
  -2   3  -9    1.20    0.28
  -3  -3  -9    3.08    0.44
   3  -3   9    2.44    0.45
   3   3   9    3.39    0.52
  -4  -3  -9    1.71    0.36
   4  -3   9    1.84    0.41
   4   3   9    1.74    0.39
   4   3   9    1.82    0.33
  -5  -3  -9   17.44    1.57
   5   3   9   21.04    1.57
   5   3   9   16.92    1.56
   6  -3   9    1.87    0.50
  -6  -3  -9    2.31    0.44
   6   3   9    2.22    0.43
   7  -3   9    2.87    0.65
  -7  -3  -9    2.23    0.48
   7   3   9    3.19    0.48
   7   3   9    2.84    0.51
   8  -3   9    2.66    0.78
   8   3   9    4.52    0.64
   8   3   9    3.97    0.61
   9   3   9   -0.08    0.51
   9   3   9    0.11    0.40
  10  -3   9    0.99    0.80
  10   3   9    1.02    0.57
  10   3   9    0.71    0.53
  11  -3   9    1.77    1.00
  11   3   9    3.66    0.78
  12  -3   9    2.53    1.08
  12   3   9    0.30    0.75
  12   3   9    1.56    0.76
  13  -3   9    1.11    1.30
  13   3   9    3.20    0.89
  13   3   9    1.22    0.94
  13  -4  -9    9.98    1.88
  13  -4  -9    8.18    1.09
  13   4  -9    7.70    1.19
  12  -4  -9    2.24    1.42
  12  -4  -9    3.17    0.58
  12   4  -9    2.07    0.82
  11  -4  -9    0.39    1.05
  11  -4  -9    1.94    0.48
  11   4  -9    1.50    0.71
  10  -4  -9    0.55    0.39
  10   4  -9    0.60    0.58
   9  -4  -9    0.51    0.81
   9  -4  -9    0.86    0.37
   9   4  -9    0.99    0.53
   8  -4  -9    5.62    0.66
   8  -4  -9    6.01    1.16
   8   4  -9    4.35    0.74
   7  -4  -9    0.61    0.85
   7  -4  -9    1.77    0.36
   7   4  -9    1.41    0.46
   6  -4  -9    0.10    0.63
   6  -4  -9   -0.01    0.24
   6   4  -9    0.18    0.33
   5  -4  -9   -0.09    0.69
   5  -4  -9   -0.01    0.22
  -5   4   9   -0.15    0.46
   5   4  -9   -0.32    0.31
   4  -4  -9    2.88    0.41
   4  -4  -9    2.69    0.71
   4   4  -9    1.77    0.41
  -4   4   9    1.74    0.60
   3  -4  -9    2.27    0.64
   3  -4  -9    1.08    0.28
  -3   4   9    2.43    0.63
   3   4  -9    1.51    0.35
   2  -4  -9    4.49    0.82
   2  -4  -9    4.35    0.51
   2   4  -9    4.04    0.55
  -2   4   9    4.19    0.80
  -1  -4   9    0.89    0.37
   1  -4  -9    0.90    0.29
  -1  -4   9    1.27    0.43
  -1   4   9    1.51    0.54
   1   4  -9    1.20    0.29
   0  -4  -9    3.36    0.45
   0  -4   9    3.03    0.56
   0  -4   9    3.31    0.49
   0   4   9    2.70    0.66
   0   4  -9    3.25    0.51
   0   4  -9    3.52    0.41
  -1  -4  -9    5.99    0.67
   1  -4   9    6.68    0.92
   1  -4   9    6.22    0.67
  -1   4  -9    8.09    0.69
   1   4   9    5.70    0.86
  -1   4  -9    7.14    0.72
   2  -4   9    1.42    0.42
   2  -4   9    1.73    0.27
  -2  -4  -9    1.65    0.36
   2   4   9    2.15    0.46
  -2   4  -9    2.17    0.29
  -2   4  -9    2.02    0.31
  -3  -4  -9   -0.01    0.26
   3  -4   9    0.63    0.41
   3   4   9    0.22    0.29
   4  -4   9    0.72    0.53
  -4  -4  -9    1.96    0.35
   4   4   9    1.90    0.42
   4   4   9    2.01    0.40
   5  -4   9   -0.80    0.53
  -5  -4  -9   -0.05    0.32
   5   4   9    0.41    0.24
   5   4   9    0.10    0.38
  -6  -4  -9    1.18    0.45
   6  -4   9    0.20    0.51
   6   4   9    1.32    0.31
   6   4   9    1.51    0.41
   7  -4   9   18.12    1.96
  -7  -4  -9   21.65    1.83
   7   4   9   21.47    1.84
   8  -4   9    2.15    0.81
   8   4   9    1.19    0.51
   8   4   9    0.66    0.39
   9  -4   9    0.17    0.87
   9   4   9    0.63    0.55
  10  -4   9    0.40    0.95
  10   4   9   -0.32    0.59
  10   4   9    0.49    0.50
  11  -4   9    1.05    1.09
  11   4   9    0.55    0.73
  11   4   9   -0.09    0.62
  12  -4   9   -0.30    1.08
  12   4   9   -1.68    0.79
  12   4   9    0.33    0.77
  13  -5  -9    2.26    1.71
  13   5  -9   -1.22    1.00
  12  -5  -9    0.07    0.49
  12  -5  -9    1.24    1.52
  12   5  -9    0.08    0.86
  11  -5  -9    1.91    1.28
  11  -5  -9    0.12    0.46
  11   5  -9    0.08    0.70
  10  -5  -9   -0.35    0.38
  10  -5  -9    1.85    1.25
  10   5  -9    0.83    0.63
   9  -5  -9    0.74    1.13
   9  -5  -9    1.16    0.40
   9   5  -9    1.36    0.60
   8  -5  -9   -1.29    0.93
   8  -5  -9   -0.24    0.32
   8   5  -9   -0.75    0.51
   7  -5  -9    3.14    1.02
   7  -5  -9    2.99    0.49
   7   5  -9    2.36    0.60
   6  -5  -9    6.20    0.73
   6  -5  -9    6.06    1.17
   6   5  -9    6.82    0.91
   5  -5  -9   15.82    1.32
   5  -5  -9   14.94    1.94
   5   5  -9   14.97    1.43
  -5   5   9   13.92    1.67
   4  -5  -9    1.88    0.88
   4  -5  -9    0.87    0.32
   4   5  -9    1.00    0.38
  -4   5   9    1.16    0.65
   3  -5  -9   -0.25    0.58
   3  -5  -9   -0.07    0.25
   3   5  -9    0.02    0.31
  -3   5   9    0.75    0.56
   2  -5  -9    0.29    0.58
   2  -5  -9    0.14    0.23
  -2  -5   9   -0.04    0.30
   2   5  -9    0.07    0.13
  -2   5   9   -0.27    0.52
   2   5  -9   -0.27    0.29
   2   5  -9    0.13    0.23
   1  -5  -9    0.41    0.26
  -1  -5   9    0.76    0.44
  -1   5   9   -0.41    0.62
   1   5  -9   -0.04    0.29
   1   5  -9    0.44    0.21
   0  -5   9    0.43    0.47
   0  -5   9    0.62    0.36
   0  -5  -9    0.50    0.29
   0   5  -9    0.42    0.40
   0   5  -9    0.54    0.39
   0   5  -9    0.57    0.29
  -1  -5  -9    0.05    0.27
   1  -5   9    0.33    0.29
  -1   5  -9   -0.02    0.29
  -1   5  -9    0.32    0.35
   1   5   9   -0.01    0.47
  -1   5  -9   -0.01    0.33
  -2  -5  -9    0.66    0.30
   2  -5   9    0.44    0.48
  -2   5  -9    0.76    0.26
  -2   5  -9    0.93    0.34
   2   5   9    0.63    0.47
  -3  -5  -9    0.09    0.34
   3  -5   9   -0.56    0.50
   3   5   9    0.34    0.40
   3   5   9    0.18    0.39
   4  -5   9    0.97    0.56
  -4  -5  -9    0.54    0.37
   4   5   9    0.32    0.39
   4   5   9    0.43    0.40
  -5  -5  -9    1.16    0.51
   5  -5   9    2.16    0.68
   5   5   9    1.48    0.42
   5   5   9    0.78    0.50
  -6  -5  -9    0.70    0.44
   6  -5   9    0.43    0.71
   6   5   9    0.46    0.35
   6   5   9    0.16    0.45
  -7  -5  -9    0.70    0.51
   7  -5   9    0.55    0.70
   7   5   9    0.98    0.36
   7   5   9    0.33    0.52
   8  -5   9    1.12    1.00
   8   5   9    0.19    0.43
   8   5   9    0.93    0.59
   9  -5   9    1.80    0.99
   9   5   9    1.34    0.71
   9   5   9    2.18    0.54
  10  -5   9    4.03    1.24
  10   5   9    2.30    0.61
  10   5   9    2.75    0.77
  11  -5   9    1.03    1.27
  11   5   9   -1.61    0.78
  11   5   9    0.78    0.67
  12  -6  -9    2.26    1.61
  12   6  -9   -0.44    0.94
  11  -6  -9    0.18    1.56
  11  -6  -9   -0.50    0.51
  11   6  -9    0.50    0.85
  10  -6  -9   -0.16    0.48
  10  -6  -9   -1.85    1.39
  10   6  -9   -1.10    0.71
   9  -6  -9    1.00    1.18
   9  -6  -9    0.43    0.44
   9   6  -9    0.04    0.65
   8  -6  -9    0.44    1.27
   8  -6  -9    0.23    0.42
   8   6  -9   -0.86    0.60
   7  -6  -9    1.16    0.40
   7  -6  -9    1.79    1.33
   7   6  -9    0.90    0.55
   6  -6  -9   -0.13    0.34
   6  -6  -9    0.16    0.86
   6   6  -9    0.45    0.49
  -6   6   9    0.15    0.64
   5  -6  -9    0.08    0.34
   5  -6  -9   -0.43    0.88
   5   6  -9   -0.05    0.46
  -5   6   9   -0.54    0.69
   4  -6  -9    0.26    0.31
   4  -6  -9    0.14    0.74
   4   6  -9    0.67    0.44
  -4   6   9   -0.01    0.65
   3  -6  -9    1.91    0.39
   3  -6  -9    1.72    0.93
  -3   6   9    1.53    0.75
   3   6  -9    2.06    0.49
   2  -6  -9    1.01    0.40
   2  -6  -9    0.30    0.77
   2   6  -9    0.65    0.32
   2   6  -9    1.29    0.40
  -2   6   9    0.80    0.76
   2   6  -9    1.42    0.28
   1  -6  -9    8.40    0.88
  -1  -6   9    6.62    1.09
   1   6  -9    7.21    0.86
   1   6  -9    8.09    0.82
  -1   6   9    7.89    1.28
   0  -6   9    1.88    0.74
   0  -6  -9    2.70    0.52
   0   6  -9    3.84    0.56
   0   6   9    2.01    0.74
   0   6  -9    2.39    0.46
   1  -6   9    1.45    0.61
  -1  -6  -9    2.12    0.45
  -1   6  -9    1.73    0.52
  -1   6  -9    1.75    0.43
   1   6   9    0.88    0.67
   2  -6   9    0.53    0.61
  -2  -6  -9    0.58    0.37
  -2   6  -9    0.51    0.42
   2   6   9   -0.13    0.55
  -2   6  -9    0.14    0.30
   2   6   9    0.39    0.39
  -3  -6  -9    7.13    0.97
   3   6   9    9.88    1.00
  -3   6  -9    7.94    0.81
   3   6   9    7.68    1.12
  -4  -6  -9    0.04    0.43
   4  -6   9    0.00    0.74
   4   6   9   -0.09    0.50
   4   6   9    0.78    0.51
  -5  -6  -9    2.43    0.59
   5  -6   9    2.49    0.94
   5   6   9    2.82    0.59
   5   6   9    2.06    0.57
   6  -6   9    1.62    0.91
  -6  -6  -9    1.24    0.56
   6   6   9    0.47    0.63
   6   6   9    1.09    0.43
   7   6   9   -0.10    0.61
   8  -6   9    1.25    1.05
   8   6   9    2.34    0.56
   8   6   9    2.08    0.82
   9  -6   9    1.43    1.04
   9   6   9    0.30    0.82
   9   6   9    0.68    0.53
  10  -6   9    2.52    1.41
  10   6   9    2.22    0.66
  10   6   9    2.03    0.90
  11  -6   9   -0.34    1.53
  11   6   9    0.77    0.69
  11  -7  -9    0.20    1.77
  11   7  -9   -0.19    0.99
  10  -7  -9    0.58    0.93
  10  -7  -9   -0.74    1.69
  10   7  -9    0.37    0.88
   9  -7  -9    0.01    0.52
   9  -7  -9   -0.17    1.55
   9   7  -9   -1.24    0.76
   8  -7  -9    0.30    1.25
   8  -7  -9    0.85    0.50
  -8   7   9    0.77    0.96
   8   7  -9    0.80    0.71
   7  -7  -9    1.10    1.34
   7  -7  -9   -0.32    0.43
   7   7  -9    0.13    0.63
  -7   7   9    0.36    0.92
   6  -7  -9    0.87    1.07
   6  -7  -9    0.72    0.42
  -6   7   9   -1.53    0.74
   5  -7  -9    0.42    0.99
   5  -7  -9    0.73    0.40
  -5   7   9    0.59    0.77
   5   7  -9    1.04    0.53
   4  -7  -9    0.02    0.40
   4  -7  -9    1.26    1.11
  -4   7   9    1.54    1.33
   4   7  -9   -0.04    0.53
   3  -7  -9    1.85    0.95
   3  -7  -9    3.22    0.52
   3   7  -9    2.50    0.60
  -3   7   9    0.62    0.76
   2  -7  -9   -0.99    0.89
   2  -7  -9   -0.86    0.40
   2   7  -9    0.26    0.47
   2   7  -9    0.22    0.39
  -2   7   9    0.41    0.87
  -1  -7   9    0.71    0.68
   1  -7  -9    0.97    0.41
  -1   7   9   -0.01    0.75
   1   7  -9    0.45    0.52
   1   7  -9    0.33    0.42
   0  -7  -9    0.81    0.42
   0  -7   9   -0.40    0.60
   0   7  -9    1.03    0.42
   0   7   9    0.09    0.78
   1  -7   9    0.47    0.67
  -1  -7  -9    0.29    0.42
  -1   7  -9    0.25    0.40
   1   7   9   -0.64    0.46
   1   7   9    1.08    0.62
  -2  -7  -9   -0.39    0.48
   2  -7   9    0.40    0.76
  -2   7  -9    1.07    0.52
   2   7   9    0.98    0.49
   2   7   9   -0.48    0.65
   3  -7   9   -0.31    0.81
  -3  -7  -9   -0.12    0.90
   3   7   9    0.23    0.80
   3   7   9   -0.23    0.61
   4  -7   9   -1.42    0.88
  -4  -7  -9    0.03    0.55
   4   7   9    0.22    0.61
   4   7   9    0.35    0.57
  -5  -7  -9   -0.03    0.58
   5  -7   9    0.82    0.97
   5   7   9    0.11    0.89
   5   7   9   -0.16    0.64
  -6  -7  -9   -0.21    0.61
   6  -7   9    0.24    1.44
   6   7   9    0.61    0.52
   6   7   9    1.25    0.74
   7  -7   9   -1.68    1.11
   7   7   9    0.04    0.79
   7   7   9   -0.13    0.49
   8  -7   9   -1.44    1.22
   8   7   9    1.60    0.87
   8   7   9    1.26    0.54
   9  -7   9   -0.63    1.40
   9   7   9    0.89    0.66
   9   7   9   -0.52    1.05
   9  -8  -9    0.70    1.88
  -9   8   9    1.93    1.34
   9   8  -9    0.24    0.91
   8  -8  -9   -3.35    1.58
   8  -8  -9    0.06    0.58
  -8   8   9   -0.48    1.13
   8   8  -9    0.78    0.86
   7  -8  -9    0.98    1.37
   7   8  -9    2.11    0.80
  -7   8   9    0.61    0.98
   6  -8  -9    0.62    0.56
   6  -8  -9    0.82    1.28
   6   8  -9    1.23    0.71
  -6   8   9    0.97    0.95
   5  -8  -9   -0.11    0.51
   5  -8  -9   -2.13    1.20
  -5   8   9   -0.57    0.91
   5   8  -9    0.73    0.67
   4  -8  -9   -0.44    1.24
   4   8  -9    0.52    0.60
  -4   8   9    0.80    1.00
   3  -8  -9    0.56    0.48
   3  -8  -9   -0.29    1.15
   3   8  -9    1.01    0.63
  -3   8   9    0.03    1.01
  -2   8   9    0.86    1.00
   2   8  -9    0.51    0.58
   1  -8  -9    0.96    0.53
  -1   8   9    2.56    0.99
   1   8  -9    1.26    0.58
   0  -8   9    0.50    0.88
   0  -8  -9   -0.22    0.49
   0   8   9   -0.71    0.75
   0   8   9   -0.16    0.53
   0   8  -9   -0.29    0.52
   0   8  -9    1.22    0.55
  -1  -8  -9    2.02    0.60
   1  -8   9    1.01    0.88
   1   8   9    2.02    0.62
  -1   8  -9    0.86    0.52
   1   8   9    1.18    0.80
   2  -8   9    0.86    0.92
  -2  -8  -9    0.66    0.57
   2   8   9   -0.61    0.80
   2   8   9    0.19    0.63
  -3  -8  -9    0.22    0.61
   3  -8   9   -0.02    1.04
   3   8   9   -1.49    0.72
   3   8   9   -0.43    0.62
  -4  -8  -9    1.38    0.72
   4  -8   9    0.32    1.08
   4   8   9    0.81    0.71
   4   8   9    0.35    0.74
  -5  -8  -9    1.79    0.77
   5   8   9    0.06    0.67
   5   8   9    0.71    0.79
   6  -8   9   -0.50    1.31
   6   8   9   -1.39    0.85
   6   8   9    0.71    0.64
   7  -8   9    1.23    1.64
   7   8   9    0.41    0.97
   8  -8   9   -2.00    1.60
   8   8   9    3.94    0.78
   8   8   9    5.59    1.19
   7  -9  -9   -0.29    1.86
   7  -9  -9   -1.06    0.69
   7   9  -9    1.16    0.92
  -7   9   9   -0.58    1.34
   6  -9  -9   -2.17    1.68
   6  -9  -9    0.62    0.66
   6   9  -9    0.68    0.81
  -6   9   9   -0.31    1.26
   5  -9  -9   -1.64    1.35
   5  -9  -9   -0.35    0.65
   5   9  -9    1.22    0.82
  -5   9   9   -0.36    1.01
   4  -9  -9   -2.32    1.44
   4  -9  -9    0.57    0.63
   4   9  -9    0.64    0.77
  -4   9   9    1.45    1.20
   3  -9  -9    0.78    1.27
   3  -9  -9    1.72    0.67
  -3   9   9    0.86    1.09
   3   9  -9    1.69    0.74
   2  -9  -9    1.96    0.75
  -2   9   9    1.72    0.64
  -2   9   9    1.84    1.20
   2   9  -9    2.14    0.75
   1  -9  -9    0.27    0.63
   1   9  -9    1.28    0.70
  -1   9   9    0.92    0.58
  -1   9   9   -0.43    1.10
   0  -9  -9    0.62    0.68
   0   9   9    1.42    1.04
   0   9   9    0.30    0.66
  -1  -9  -9    1.25    0.65
   1   9   9   -0.35    0.65
   1   9   9   -0.67    0.95
  -2  -9  -9    0.69    0.72
   2   9   9   -0.10    0.94
   2   9   9    0.11    0.71
  -3  -9  -9    0.22    0.72
   3  -9   9   -0.64    1.60
   3   9   9    0.44    0.92
   3   9   9   -0.68    0.79
  -4  -9  -9   -0.07    0.81
   4  -9   9    2.70    1.41
   4   9   9   -0.23    0.87
   4   9   9    0.74    0.92
  -5  -9  -9   -0.52    0.87
   5  -9   9    0.87    1.55
   5   9   9   -0.13    0.91
   5   9   9   -1.84    1.12
   6  -9   9   -0.97    1.53
   6   9   9    2.50    1.05
   6   9   9   -0.08    0.80
   3 -10  -9   -0.61    0.83
  -3  10   9    0.30    1.40
   3  10  -9    1.72    0.92
  -3  10   9    1.30    0.78
   2 -10  -9    1.60    0.85
  -2  10   9   -0.15    0.77
  -2  10   9    0.99    1.32
   1 -10  -9    2.04    0.80
  -1  10   9    0.17    1.24
  -1  10   9   -0.80    0.75
   0 -10  -9    0.14    0.81
   0  10   9    1.53    1.17
   0  10   9    0.00    0.76
  -1 -10  -9   -0.46    0.83
   1  10   9    1.09    1.10
   1  10   9    0.74    0.84
  15   0 -10    6.91    2.51
  15   0 -10   10.67    1.57
  14   0 -10    0.62    1.22
  14   0 -10   -0.04    0.79
  13   0 -10    0.56    0.72
  13   0 -10    0.91    1.08
  12   0 -10    0.90    0.85
  12   0 -10    1.29    0.62
  11   0 -10    5.03    0.79
  11   0 -10    4.12    0.92
  10   0 -10   10.56    1.39
  10   0 -10    8.57    1.13
   9   0 -10    0.68    0.60
   9   0 -10    0.89    0.47
   8   0 -10   29.21    2.35
   8   0 -10   26.51    2.43
   7   0 -10   12.43    1.33
   7   0 -10   13.20    1.23
   6   0 -10    6.15    1.03
  -6   0  10    6.98    1.07
   6   0 -10    7.73    0.82
   5   0 -10   14.31    1.26
  -5   0  10   13.95    1.36
  -5   0  10   13.65    1.43
   5   0 -10   15.20    1.43
   4   0 -10    0.41    0.23
  -4   0  10    0.62    0.34
  -4   0  10   -0.07    0.42
   4   0 -10   -0.43    0.35
  -3   0  10    9.06    0.89
  -3   0  10    8.75    1.01
   3   0 -10    8.54    0.80
  -2   0  10    3.97    0.56
  -2   0  10    4.51    0.50
  -2   0  10    3.27    0.58
   2   0 -10    2.76    0.49
   1   0 -10   16.49    1.31
  -1   0  10   14.58    1.34
  -1   0  10   15.74    1.44
  -1   0  10   16.87    1.32
   0   0 -10    0.73    0.19
   0   0 -10    0.46    0.24
   0   0  10    0.86    0.28
   0   0  10    0.46    0.18
   1   0  10   28.08    2.00
  -1   0 -10   26.03    1.98
   1   0  10   23.14    2.00
   2   0  10    0.62    0.24
  -2   0 -10    1.01    0.22
   2   0  10    1.19    0.19
  -3   0 -10   17.08    1.31
   3   0  10   17.55    1.33
   3   0  10   14.27    1.30
  -4   0 -10  133.67    9.68
   4   0  10  124.53    9.66
   4   0  10  135.66    9.74
   5   0  10    8.16    0.77
   5   0  10    7.46    0.75
   5   0  10    8.44    0.80
  -5   0 -10    8.53    0.78
   6   0  10   14.24    1.20
   6   0  10   14.39    1.24
  -6   0 -10   14.96    1.25
   6   0  10   14.85    1.31
   7   0  10    3.60    0.50
   7   0  10    3.96    0.58
   8   0  10   20.07    1.77
   8   0  10   19.08    1.60
   9   0  10   24.34    1.98
   9   0  10   24.20    2.14
  10   0  10    1.84    0.62
  10   0  10    1.40    0.51
  11   0  10   33.79    3.00
  12   0  10    2.82    0.93
  13   0  10    1.18    1.05
  14  -1 -10    1.80    0.79
  14  -1 -10    2.94    1.33
  14   1 -10    1.61    0.85
  13  -1 -10   -0.17    0.61
  13   1 -10    1.59    0.71
  13   1 -10   -0.33    1.02
  12  -1 -10    2.37    1.02
  12   1 -10    2.06    0.71
  12   1 -10    0.91    0.82
  11  -1 -10    1.42    0.87
  11  -1 -10    0.02    0.51
  11   1 -10    1.60    0.72
  11   1 -10    1.20    0.56
  10  -1 -10    0.82    0.47
  10  -1 -10    0.13    0.76
  10   1 -10   -0.22    0.45
  10   1 -10    0.51    0.60
   9  -1 -10    3.71    0.87
   9  -1 -10    4.03    0.62
   9   1 -10    5.14    0.75
   9   1 -10    3.36    0.63
   8  -1 -10    0.28    0.36
   8  -1 -10    0.75    0.64
  -8  -1  10   -0.16    0.47
   8   1 -10    0.49    0.69
   8   1 -10   -0.17    0.35
   7  -1 -10    8.37    1.12
   7  -1 -10    8.16    0.92
  -7  -1  10    8.56    1.01
   7   1 -10    9.85    1.16
   7   1 -10    8.32    0.95
   6  -1 -10    3.90    0.63
   6  -1 -10    4.50    0.76
  -6  -1  10    5.49    0.74
   6   1 -10    4.90    0.84
   6   1 -10    5.25    0.65
   5  -1 -10   -0.04    0.39
  -5  -1  10   -0.22    0.34
  -5  -1  10    0.50    0.31
   5  -1 -10   -0.19    0.23
   5   1 -10   -0.06    0.34
   5   1 -10    0.18    0.28
  -5   1  10   -0.13    0.37
  -5   1  10    0.94    0.73
   4  -1 -10    3.45    0.45
  -4  -1  10    2.96    0.49
   4  -1 -10    4.40    0.74
  -4  -1  10    4.23    0.63
  -4   1  10    3.80    0.76
  -4   1  10    3.42    0.63
   4   1 -10    4.14    0.53
   3  -1 -10    1.02    0.44
   3  -1 -10    0.74    0.21
  -3  -1  10    0.82    0.21
  -3  -1  10    0.54    0.35
  -3   1  10    1.13    0.52
  -3   1  10    0.75    0.36
   3   1 -10    0.46    0.25
   2  -1 -10   16.88    1.70
  -2  -1  10   20.00    1.66
  -2  -1  10   22.51    1.53
   2  -1 -10   19.50    1.57
  -2  -1  10   20.37    1.65
  -2   1  10   20.69    1.72
   2   1 -10   17.04    1.57
   2   1 -10   21.31    1.70
  -2   1  10   18.67    1.80
   1  -1 -10   28.94    2.34
  -1  -1  10   29.92    2.38
   1   1 -10   32.64    2.37
  -1   1  10   29.63    2.53
  -1   1  10   32.45    2.43
  -1   1  10   28.23    2.37
   0  -1 -10   -0.02    0.30
   0  -1  10    0.06    0.26
   0  -1  10    0.42    0.13
   0   1  10    0.95    0.33
   0   1 -10    0.07    0.17
   0   1 -10    0.19    0.19
   0   1  10    0.28    0.25
   1  -1  10   40.05    3.24
   1  -1  10   47.97    3.23
  -1  -1 -10   43.41    3.29
   1   1  10   39.34    3.24
  -1   1 -10   44.02    3.22
  -1   1 -10   38.67    3.22
   1   1  10   46.38    3.29
   2  -1  10    2.08    0.32
  -2  -1 -10    2.19    0.46
   2   1  10    1.63    0.32
  -2   1 -10    1.93    0.33
  -2   1 -10    2.16    0.29
   2   1  10    1.92    0.29
  -3  -1 -10    0.98    0.22
   3  -1  10    1.04    0.25
   3  -1  10    1.38    0.23
   3   1  10    0.95    0.22
  -3   1 -10    1.85    0.27
   3   1  10    1.21    0.28
   4  -1  10    0.03    0.21
   4  -1  10    0.31    0.20
  -4  -1 -10    0.18    0.18
  -4   1 -10    0.04    0.18
   4   1  10    0.09    0.16
   5  -1  10    7.78    0.71
  -5  -1 -10    8.04    0.75
   5  -1  10    7.50    0.82
   5  -1  10    7.50    0.71
  -5   1 -10    8.10    0.72
   5   1  10    9.08    0.79
   5   1  10    7.97    0.74
   6  -1  10    0.76    0.24
  -6  -1 -10    0.48    0.27
   6  -1  10    0.15    0.27
   6  -1  10    0.51    0.26
   6   1  10    0.21    0.26
   6   1  10    0.52    0.27
   7  -1  10   -0.39    0.32
   7  -1  10    0.45    0.32
   7  -1  10    0.60    0.26
   7   1  10    0.53    0.32
   7   1  10    0.28    0.28
   8  -1  10    0.49    0.39
   8  -1  10    0.87    0.39
   8   1  10    0.13    0.38
   8   1  10    0.90    0.37
   9  -1  10    3.84    0.77
   9  -1  10    4.17    0.65
   9   1  10    4.45    0.62
   9   1  10    4.51    0.73
  10  -1  10    7.14    1.05
  10   1  10    6.01    1.00
  10   1  10    5.27    0.76
  11  -1  10    3.89    0.94
  11   1  10    5.02    0.78
  11   1  10    4.73    0.91
  12  -1  10   -0.49    0.91
  12   1  10    0.95    0.78
  13  -1  10    2.30    1.13
  13   1  10    1.19    1.02
  14  -2 -10    3.89    0.78
  14  -2 -10    4.45    1.48
  14   2 -10    2.56    0.97
  13  -2 -10    0.73    0.63
  13  -2 -10    0.41    1.11
  13   2 -10    1.02    0.74
  12  -2 -10   -0.48    0.58
  12  -2 -10    1.35    1.12
  12   2 -10   -0.02    0.65
  12   2 -10    0.24    0.82
  11  -2 -10    2.20    0.95
  11  -2 -10    3.91    0.64
  11   2 -10    2.53    0.78
  11   2 -10    1.57    0.65
  10  -2 -10   -0.09    0.76
  10  -2 -10   -0.68    0.42
  10   2 -10   -0.02    0.47
  10   2 -10    0.31    0.59
   9  -2 -10   -1.25    0.72
   9  -2 -10   -0.19    0.37
   9   2 -10   -0.66    0.43
   9   2 -10   -0.06    0.65
   8  -2 -10    1.50    0.69
  -8  -2  10    1.63    0.34
   8  -2 -10    1.88    0.42
   8   2 -10    1.34    0.47
   8   2 -10    0.65    0.58
   7  -2 -10   43.34    3.86
   7  -2 -10   47.48    3.61
   7   2 -10   48.25    3.61
   7   2 -10   45.37    3.68
   6  -2 -10    9.98    1.29
  -6  -2  10    9.71    0.96
   6  -2 -10   11.38    1.00
   6   2 -10   11.02    1.08
   6   2 -10   10.70    1.01
  -5  -2  10    4.89    0.48
   5  -2 -10    5.18    0.58
   5  -2 -10    5.61    0.91
  -5  -2  10    4.55    0.47
   5   2 -10    4.22    0.64
  -5   2  10    4.31    0.77
   4  -2 -10    0.13    0.18
  -4  -2  10    0.15    0.21
  -4  -2  10    0.19    0.09
   4  -2 -10    0.18    0.47
   4   2 -10    0.38    0.25
  -4   2  10    0.16    0.39
  -3  -2  10    0.02    0.07
   3  -2 -10    0.21    0.17
  -3  -2  10   -0.22    0.22
   3  -2 -10    0.01    0.37
   3   2 -10   -0.28    0.21
  -3   2  10    0.17    0.37
   2  -2 -10   10.69    0.93
  -2  -2  10   11.93    0.85
  -2  -2  10   10.86    1.08
  -2  -2  10   10.45    0.97
  -2   2  10    9.81    1.14
  -1  -2  10    0.64    0.15
   1  -2 -10    0.65    0.18
  -1  -2  10    0.86    0.37
   1   2 -10    0.71    0.17
  -1   2  10    0.42    0.27
   1   2 -10    0.83    0.30
   0  -2  10   10.72    0.89
   0  -2  10   11.41    0.98
   0  -2 -10    9.73    0.90
   0   2 -10    9.78    0.87
   0   2  10   11.37    1.04
   0   2 -10   11.70    0.94
   1  -2  10    3.01    0.38
  -1  -2 -10    2.05    0.33
   1  -2  10    2.95    0.45
  -1   2 -10    2.32    0.33
   1   2  10    2.90    0.43
  -1   2 -10    2.34    0.36
  -2  -2 -10   12.63    1.13
   2  -2  10   12.51    1.12
  -2   2 -10   14.01    1.08
  -2   2 -10   15.65    1.15
   2   2  10   13.62    1.19
   3  -2  10    0.46    0.23
   3  -2  10    0.83    0.24
  -3  -2 -10    1.10    0.25
   3   2  10    0.82    0.24
  -3   2 -10    1.55    0.23
   4  -2  10    2.58    0.48
   4  -2  10    3.06    0.39
  -4  -2 -10    4.24    0.46
  -4   2 -10    3.37    0.34
   4   2  10    3.46    0.43
   5  -2  10   10.67    0.86
   5  -2  10   11.44    1.09
   5  -2  10    9.83    0.87
  -5  -2 -10   11.76    1.01
   5   2  10   11.77    0.99
  -6  -2 -10    0.55    0.30
   6  -2  10    0.70    0.36
   6   2  10    0.58    0.28
   6   2  10    0.68    0.33
   7  -2  10   18.70    1.88
  -7  -2 -10   20.57    1.77
   7   2  10   20.23    1.74
   7   2  10   23.21    1.77
   8  -2  10    0.75    0.50
   8   2  10    0.39    0.37
   8   2  10    0.77    0.41
   9  -2  10    1.98    0.74
   9   2  10    3.21    0.59
   9   2  10    4.57    0.74
  10  -2  10    0.33    0.68
  10   2  10    0.65    0.57
  10   2  10    0.17    0.53
  11  -2  10    5.14    1.07
  11   2  10    5.06    0.81
  11   2  10    5.59    0.92
  12  -2  10    3.72    1.03
  12   2  10    3.36    0.92
  12   2  10    3.69    0.86
  13  -2  10   -0.85    1.18
  13   2  10    2.51    0.98
  14  -3 -10    0.25    0.69
  14  -3 -10   -0.65    1.53
  14   3 -10   -0.37    0.86
  13  -3 -10    2.72    1.49
  13  -3 -10    3.55    0.72
  13   3 -10    3.14    0.89
  12  -3 -10    5.38    1.46
  12  -3 -10    6.41    0.95
  12   3 -10    3.79    0.86
  11  -3 -10    5.15    0.74
  11  -3 -10    4.28    1.62
  11   3 -10    5.14    0.89
  10  -3 -10    0.08    0.93
  10  -3 -10    0.75    0.42
  10   3 -10   -0.18    0.70
  10   3 -10    1.48    0.73
   9  -3 -10    0.67    0.38
   9  -3 -10    1.88    0.90
   9   3 -10    0.84    0.46
   9   3 -10    0.89    0.60
  -8  -3  10    7.68    0.63
   8  -3 -10    6.66    1.16
   8  -3 -10    6.02    0.79
   8   3 -10    7.17    0.91
   8   3 -10    7.53    0.96
   7  -3 -10   54.97    4.59
   7  -3 -10   56.35    4.23
   7   3 -10   53.45    4.32
   6  -3 -10    9.68    0.95
   6  -3 -10    9.33    1.41
   6   3 -10   10.55    1.06
   5  -3 -10    0.39    0.23
   5  -3 -10   -0.29    0.59
   5   3 -10    1.30    0.38
  -5   3  10    0.23    0.47
   4  -3 -10    1.66    0.63
   4  -3 -10    0.83    0.24
   4   3 -10    1.43    0.35
  -4   3  10    0.84    0.53
   3  -3 -10   12.18    1.04
   3  -3 -10   12.45    1.40
  -3   3  10   11.34    1.33
   3   3 -10   11.82    1.11
  -2  -3  10   13.25    1.08
   2  -3 -10   14.99    1.44
   2  -3 -10   13.92    1.14
  -2   3  10   14.06    1.40
   2   3 -10   11.96    1.16
  -1  -3  10    0.04    0.24
   1  -3 -10    0.17    0.19
  -1  -3  10    0.48    0.39
   1   3 -10    0.24    0.13
  -1   3  10    0.12    0.34
   1   3 -10    0.32    0.29
   0  -3 -10   66.01    5.05
   0  -3  10   65.50    5.04
   0  -3  10   58.91    5.03
   0   3 -10   72.56    5.05
   0   3 -10   70.84    4.97
   0   3  10   68.78    5.23
   1  -3  10    0.86    0.32
   1  -3  10    1.36    0.36
  -1  -3 -10    0.56    0.22
  -1   3 -10    0.77    0.26
  -1   3 -10    0.91    0.22
   1   3  10    0.92    0.34
  -2  -3 -10    6.03    0.64
   2  -3  10    5.17    0.69
   2  -3  10    5.17    0.61
  -2   3 -10    6.11    0.55
  -2   3 -10    6.94    0.65
   2   3  10    6.95    0.72
   3  -3  10    1.86    0.45
   3  -3  10    3.18    0.36
  -3  -3 -10    2.81    0.44
   3   3  10    3.38    0.47
  -3   3 -10    3.03    0.29
   4  -3  10    0.45    0.35
  -4  -3 -10    0.44    0.26
   4   3  10    0.40    0.25
  -5  -3 -10    9.28    0.95
   5  -3  10    8.65    1.05
   5   3  10   10.33    0.93
   5   3  10    9.62    0.94
  -6  -3 -10    2.17    0.47
   6  -3  10    1.67    0.48
   6   3  10    3.41    0.48
   6   3  10    2.40    0.47
  -7  -3 -10    1.94    0.48
   7  -3  10    1.34    0.53
   7   3  10    1.69    0.42
   7   3  10    1.50    0.43
   8  -3  10    1.36    0.58
   8   3  10    3.45    0.57
   8   3  10    2.79    0.51
   9  -3  10    0.15    0.68
   9   3  10    0.81    0.51
  10  -3  10   -0.86    0.81
  10   3  10    0.20    0.59
  10   3  10    0.25    0.46
  11  -3  10    0.01    0.96
  11   3  10   -0.54    0.62
  11   3  10   -0.59    0.67
  12  -3  10    0.95    1.03
  12   3  10    1.40    0.79
  12   3  10    0.44    0.75
  13  -4 -10    4.19    0.73
  13  -4 -10    8.24    1.70
  13   4 -10    2.49    0.98
  12  -4 -10    1.64    1.34
  12   4 -10   -0.92    0.79
  11  -4 -10    3.00    0.55
  11  -4 -10    4.48    1.28
  11   4 -10    2.83    0.82
  10  -4 -10    0.39    0.41
  10  -4 -10    1.06    1.33
  10   4 -10   -0.65    0.57
   9  -4 -10    5.74    0.75
   9   4 -10    5.45    0.88
   8  -4 -10    6.59    1.31
   8  -4 -10    8.13    0.80
   8   4 -10    5.26    0.90
   7  -4 -10    2.56    0.44
   7  -4 -10    3.18    0.95
   7   4 -10    1.53    0.53
   6  -4 -10   79.82    6.23
   6  -4 -10   74.92    5.73
   6   4 -10   73.79    5.84
   5  -4 -10    1.05    0.29
   5  -4 -10    1.02    0.67
  -5   4  10    0.50    0.56
   5   4 -10    0.72    0.38
   4  -4 -10   -0.21    0.62
   4  -4 -10    0.12    0.23
  -4   4  10   -0.44    0.54
   4   4 -10   -0.54    0.31
   3  -4 -10    1.55    0.64
   3  -4 -10    0.76    0.26
   3   4 -10    1.60    0.39
  -3   4  10    0.16    0.51
   2  -4 -10    6.82    1.09
   2  -4 -10    6.36    0.68
   2   4 -10    5.93    0.71
  -2   4  10    6.84    1.10
  -1  -4  10   12.23    1.20
   1  -4 -10   11.83    1.13
  -1  -4  10   12.64    1.25
   1   4 -10   14.21    1.02
   1   4 -10   12.09    1.15
  -1   4  10   15.23    1.44
   0  -4  10    3.43    0.52
   0  -4 -10    3.37    0.48
   0  -4  10    2.84    0.55
   0   4  10    3.35    0.66
   0   4 -10    4.20    0.62
   0   4 -10    4.24    0.42
   1  -4  10   16.25    1.42
  -1  -4 -10   16.59    1.47
   1  -4  10   14.96    1.60
  -1   4 -10   19.51    1.41
   1   4  10   18.82    1.68
  -1   4 -10   17.95    1.45
  -2  -4 -10   -0.50    0.25
   2  -4  10    0.18    0.23
   2  -4  10    0.81    0.38
   2   4  10   -0.14    0.32
  -2   4 -10    0.32    0.22
  -2   4 -10    0.58    0.24
  -3  -4 -10    5.28    0.64
   3  -4  10    4.58    0.73
   3   4  10    5.01    0.69
   4  -4  10   -0.11    0.45
  -4  -4 -10    0.42    0.29
   4   4  10    0.35    0.33
   4   4  10    0.31    0.31
  -5  -4 -10    1.64    0.43
   5  -4  10    0.78    0.56
   5   4  10    2.54    0.43
   5   4  10    1.63    0.42
  -6  -4 -10    2.13    0.53
   6  -4  10    0.81    0.56
   6   4  10    2.31    0.41
   6   4  10    2.07    0.49
   7  -4  10    3.36    0.82
  -7  -4 -10    4.22    0.68
   7   4  10    2.59    0.58
   7   4  10    4.44    0.65
   8  -4  10   -0.14    0.63
   8   4  10    0.30    0.34
   8   4  10    0.56    0.49
   9  -4  10    0.73    0.79
   9   4  10    1.88    0.53
  10  -4  10   -0.04    0.97
  10   4  10   -0.10    0.51
  10   4  10    0.49    0.64
  11  -4  10    0.24    1.08
  11   4  10   -0.25    0.64
  11   4  10   -1.13    0.72
  12  -4  10    4.79    1.36
  12   4  10    3.41    0.97
  12   4  10    4.39    0.98
  13  -5 -10   -0.09    1.72
  13   5 -10    1.45    1.01
  12  -5 -10    0.61    0.52
  12  -5 -10    0.66    1.50
  12   5 -10    0.57    0.86
  11  -5 -10    1.61    0.49
  11  -5 -10    1.72    1.21
  11   5 -10    2.87    0.82
  10  -5 -10   -0.67    0.40
  10  -5 -10   -1.77    1.22
  10   5 -10   -1.04    0.70
   9  -5 -10    0.14    1.18
   9  -5 -10   -0.51    0.37
   9   5 -10    0.63    0.57
   8  -5 -10    1.43    1.04
   8  -5 -10   -0.07    0.34
   8   5 -10    0.19    0.51
   7  -5 -10    6.65    0.75
   7  -5 -10    6.28    1.29
   7   5 -10    4.52    0.77
   6  -5 -10   18.56    2.06
   6  -5 -10   15.20    1.28
  -6   5  10   10.59    1.51
   6   5 -10   13.29    1.39
   5  -5 -10    1.42    0.36
   5  -5 -10    0.95    0.76
  -5   5  10    1.63    0.67
   5   5 -10    0.90    0.45
   4  -5 -10    0.23    0.70
   4  -5 -10    0.23    0.26
  -4   5  10    0.21    0.58
   4   5 -10   -0.25    0.36
   3  -5 -10    0.69    0.77
   3  -5 -10    1.25    0.31
   3   5 -10    1.41    0.39
  -3   5  10    0.60    0.68
   2  -5 -10    3.59    0.89
   2  -5 -10    3.79    0.52
  -2  -5  10    3.56    0.54
   2   5 -10    2.91    0.45
   2   5 -10    3.37    0.54
   2   5 -10    3.78    0.33
  -2   5  10    3.82    0.79
   1  -5 -10    0.43    0.28
  -1  -5  10    0.46    0.45
  -1   5  10    0.62    0.53
   1   5 -10    1.09    0.22
   1   5 -10    0.48    0.31
   0  -5 -10    0.51    0.27
   0  -5  10    0.24    0.49
   0  -5  10   -0.22    0.38
   0   5 -10   -0.16    0.23
   0   5  10   -0.06    0.47
   0   5 -10   -0.12    0.40
  -1  -5 -10    3.96    0.59
   1  -5  10    3.74    0.50
   1  -5  10    2.82    0.74
  -1   5 -10    3.90    0.60
  -1   5 -10    4.59    0.69
   1   5  10    4.18    0.76
  -1   5 -10    4.04    0.64
  -2  -5 -10    0.29    0.29
   2  -5  10   -0.83    0.47
  -2   5 -10    0.31    0.25
  -2   5 -10    0.24    0.29
   2   5  10   -0.27    0.46
  -3  -5 -10    0.68    0.36
   3  -5  10    1.68    0.59
   3   5  10    1.79    0.48
  -4  -5 -10    0.53    0.44
   4  -5  10    0.03    0.60
   4   5  10    0.67    0.40
   4   5  10    0.28    0.35
   5  -5  10    0.24    0.67
  -5  -5 -10    0.06    0.41
   5   5  10    0.70    0.45
   5   5  10   -0.27    0.46
  -6  -5 -10    1.84    0.52
   6  -5  10    1.54    0.74
   6   5  10    2.06    0.53
   6   5  10    1.54    0.39
   7  -5  10    1.84    0.82
  -7  -5 -10    0.31    0.58
   7   5  10    1.70    0.42
   7   5  10    0.62    0.62
   8  -5  10    0.26    0.86
   8   5  10    1.21    0.62
   8   5  10    0.00    0.35
   9  -5  10    4.87    1.24
   9   5  10    8.11    0.98
   9   5  10    8.96    1.26
  10  -5  10   -0.78    1.12
  10   5  10    0.55    0.74
  10   5  10    0.43    0.57
  11  -5  10    0.74    1.27
  11   5  10   -1.00    0.83
  11   5  10   -0.35    0.64
  12  -6 -10   -2.16    1.76
  12   6 -10    2.48    1.06
  11  -6 -10    1.86    0.58
  11  -6 -10    4.63    1.51
  11   6 -10    1.41    0.94
  10  -6 -10    0.05    0.48
  10  -6 -10    0.66    1.50
  10   6 -10   -0.69    0.75
   9  -6 -10    1.42    0.47
   9  -6 -10    0.55    1.44
   9   6 -10    1.53    0.71
   8  -6 -10    0.02    0.42
   8  -6 -10    0.33    1.19
   8   6 -10   -0.99    0.61
   7  -6 -10    0.21    1.03
   7  -6 -10   -0.17    0.38
   7   6 -10   -0.19    0.81
  -7   6  10    0.29    0.81
   6  -6 -10   10.09    0.98
   6  -6 -10   12.28    1.88
   6   6 -10    7.41    1.14
  -6   6  10    7.89    1.30
   5  -6 -10    4.12    0.67
   5  -6 -10    6.15    1.27
   5   6 -10    4.70    0.75
  -5   6  10    4.47    0.99
   4  -6 -10    3.77    0.59
   4  -6 -10    4.06    1.04
   4   6 -10    2.84    0.62
  -4   6  10    2.49    0.80
   3  -6 -10   -0.30    0.81
   3  -6 -10   -0.11    0.32
  -3   6  10    0.32    0.76
   3   6 -10   -0.07    0.43
   2  -6 -10    0.99    0.35
   2  -6 -10    1.48    0.86
   2   6 -10    0.79    0.21
  -2   6  10    1.38    0.85
   2   6 -10    0.52    0.31
   2   6 -10   -0.13    0.40
  -1  -6  10    3.22    0.69
   1  -6 -10    4.36    0.63
   1   6 -10    4.25    0.53
   1   6 -10    3.06    0.55
  -1   6  10    2.88    0.82
   0  -6 -10   -0.53    0.33
   0  -6  10   -0.11    0.65
   0   6 -10   -0.24    0.32
   0   6  10   -0.11    0.68
   0   6 -10   -0.35    0.35
  -1  -6 -10    0.25    0.31
   1  -6  10   -0.10    0.53
   1   6  10   -0.04    0.61
  -1   6 -10    0.23    0.51
  -1   6 -10   -0.02    0.39
  -2  -6 -10    8.30    0.90
   2  -6  10    6.19    1.00
   2   6  10    7.63    1.23
  -2   6 -10    7.69    0.90
  -3  -6 -10    1.08    0.47
   3  -6  10    0.72    0.70
   3   6  10    1.23    0.50
   3   6  10    1.97    0.60
  -4  -6 -10    0.30    0.42
   4  -6  10    0.08    0.75
   4   6  10    0.23    0.51
   4   6  10   -0.39    0.42
   5  -6  10    0.00    0.82
   5   6  10   -0.01    0.46
   6  -6  10    0.79    0.89
  -6  -6 -10    1.44    0.57
   6   6  10    1.16    0.63
   6   6  10    0.42    0.53
   7  -6  10    0.24    0.89
  -7  -6 -10    0.15    0.64
   7   6  10    0.50    0.48
   7   6  10    1.30    0.72
   8  -6  10   -0.87    1.07
   8   6  10    0.23    0.74
   8   6  10    0.39    0.49
   9  -6  10    0.31    1.19
   9   6  10    1.77    0.89
   9   6  10    1.12    0.61
  10  -6  10    0.90    1.37
  10   6  10    0.38    0.62
  10   6  10    1.54    0.89
  10  -7 -10   -0.90    0.56
  10  -7 -10    2.67    1.71
  10   7 -10   -0.74    0.87
   9  -7 -10    1.05    1.57
  -9   7  10    0.50    1.05
   8  -7 -10    1.19    0.53
   8  -7 -10    1.12    1.56
   8   7 -10    1.66    0.79
  -8   7  10    0.89    1.04
   7  -7 -10    4.23    1.31
   7  -7 -10    2.65    0.54
   7   7 -10    1.56    0.69
  -7   7  10   -0.12    0.85
   6  -7 -10    0.08    0.43
   6  -7 -10    1.68    1.15
   6   7 -10    0.93    0.59
  -6   7  10    1.85    0.92
   5  -7 -10    0.18    0.43
   5  -7 -10    0.50    1.16
  -5   7  10    0.30    0.91
   5   7 -10   -0.08    0.54
   4  -7 -10    5.27    1.26
   4  -7 -10    3.11    0.61
   4   7 -10    4.03    0.71
  -4   7  10    2.96    0.99
   3  -7 -10    0.61    1.01
   3  -7 -10    0.23    0.40
   3   7 -10   -0.26    0.46
  -3   7  10    2.03    0.93
   2  -7 -10    0.26    0.44
  -2   7  10    0.83    0.95
   2   7 -10   -0.82    0.43
  -1  -7  10   -0.05    0.66
   1  -7 -10   -0.14    0.38
   1   7 -10   -0.22    0.49
   1   7 -10    0.17    0.46
  -1   7  10    1.05    0.77
   0  -7  10    3.83    0.75
   0  -7 -10    3.35    0.61
   0   7 -10    3.87    0.62
   0   7  10    4.47    1.03
   1  -7  10   -0.29    0.70
  -1  -7 -10    0.14    0.38
   1   7  10   -0.63    0.67
  -1   7 -10   -0.12    0.42
   2  -7  10    4.80    0.96
   2   7  10    4.06    0.97
  -2   7 -10    5.85    0.84
   3  -7  10    0.61    0.83
  -3  -7 -10   -0.37    0.51
   3   7  10    0.87    0.72
   3   7  10   -0.33    0.58
   4  -7  10   -0.05    0.91
  -4  -7 -10    0.21    0.57
   4   7  10   -0.52    0.61
  -5  -7 -10    0.86    0.66
   5  -7  10    2.60    1.04
   5   7  10    1.33    0.66
   5   7  10    1.11    0.71
  -6  -7 -10    1.60    0.77
   6   7  10    0.77    0.83
   6   7  10    1.75    0.62
   7  -7  10   -0.61    1.18
   7   7  10    0.66    0.80
   7   7  10    0.38    0.55
   8  -7  10    0.25    1.19
   8   7  10    1.70    0.60
   8   7  10    1.68    0.94
   9  -7  10   -0.50    1.45
   9   7  10    1.08    0.67
   9   7  10    0.89    1.04
   9   8 -10   -2.21    0.95
  -9   8  10   -0.40    1.11
   8  -8 -10    0.19    0.64
   8  -8 -10    1.04    1.68
  -8   8  10   -1.02    1.22
   8   8 -10   -0.78    0.84
   7  -8 -10    3.32    1.52
   7  -8 -10    0.62    0.60
  -7   8  10    1.12    1.03
   7   8 -10    0.63    0.78
   6  -8 -10   -0.58    1.33
   6  -8 -10    2.06    0.61
  -6   8  10   -0.72    0.96
   6   8 -10    1.05    0.74
   5  -8 -10    0.67    1.40
   5  -8 -10    1.81    0.57
  -5   8  10    1.14    1.09
   5   8 -10    0.39    0.67
   4  -8 -10    1.27    0.58
   4  -8 -10    0.03    1.27
   4   8 -10    1.69    0.66
  -4   8  10    0.67    1.02
   3  -8 -10    0.67    1.25
   3   8 -10   -0.40    0.59
  -3   8  10    0.92    1.06
   2  -8 -10    1.35    0.55
   2   8 -10    1.78    0.61
  -2   8  10    2.52    1.14
   1  -8 -10    1.68    0.56
   1   8 -10    0.59    0.59
  -1   8  10    0.32    0.87
   0  -8 -10    0.53    0.57
   0   8  10    0.65    0.82
   0   8 -10    0.14    0.56
   0   8  10    1.39    0.58
   1  -8  10    0.93    0.89
  -1  -8 -10   -0.34    0.56
   1   8  10   -0.24    0.86
   1   8  10    0.15    0.58
   2  -8  10    1.81    0.98
  -2  -8 -10    1.05    0.60
   2   8  10   -0.37    0.85
   2   8  10   -0.09    0.63
   3  -8  10   -0.75    1.00
  -3  -8 -10    0.23    0.64
   3   8  10   -1.10    0.68
   3   8  10    0.28    0.79
  -4  -8 -10    1.96    0.73
   4  -8  10    1.73    1.19
   4   8  10    2.28    0.79
   4   8  10    2.09    0.84
  -5  -8 -10    1.97    0.83
   5  -8  10    1.55    1.40
   5   8  10    0.64    0.87
   5   8  10   -0.96    0.68
  -6  -8 -10    2.35    0.88
   6  -8  10    2.95    1.28
   6   8  10    3.95    0.79
   6   8  10    2.05    0.93
   7  -8  10   -1.81    1.42
   7   8  10    0.67    0.73
   7   8  10    2.94    1.02
   6  -9 -10   -0.87    0.69
   6  -9 -10    0.58    1.58
   6   9 -10    0.24    0.85
  -6   9  10   -0.93    1.15
   5  -9 -10    1.16    0.68
   5  -9 -10   -0.69    1.72
   5   9 -10   -0.50    0.75
  -5   9  10   -0.56    1.31
   4  -9 -10   -0.43    0.66
   4  -9 -10   -1.35    1.54
   4   9 -10    1.07    0.77
  -4   9  10   -1.45    1.23
   3  -9 -10    2.65    0.68
  -3   9  10    1.57    1.33
   3   9 -10    0.80    0.76
   2  -9 -10    1.45    0.76
  -2   9  10    4.77    1.35
   2   9 -10    2.52    0.79
  -2   9  10    3.24    0.73
   1  -9 -10    4.42    0.78
  -1   9  10    1.00    1.12
  -1   9  10    1.93    0.68
   1   9 -10    0.43    0.76
   0  -9 -10    0.43    0.70
   0   9  10    1.35    0.68
   0   9  10    1.46    1.06
  -1  -9 -10   -0.22    0.69
   1   9  10    0.74    0.94
   1   9  10    0.86    0.75
  -2  -9 -10    0.33    0.74
   2   9  10   -0.46    0.98
   2   9  10    0.73    0.76
  -3  -9 -10    0.21    0.78
   3   9  10    2.75    0.95
   3   9  10    0.93    0.86
  -4  -9 -10    4.45    0.98
   4   9  10    5.18    1.08
   4   9  10    3.73    1.03
  -5  -9 -10    1.16    0.98
   5  -9  10    2.42    1.68
   5   9  10    4.10    1.00
   5   9  10    4.67    1.20
   1 -10 -10    1.74    0.84
  -1  10  10    1.75    1.28
  -1  10  10   -0.34    0.82
   0  10  10    1.98    1.28
  14   0 -11    0.46    0.82
  14   0 -11    0.39    1.55
  13   0 -11   -0.05    1.04
  13   0 -11   -0.25    0.71
  12   0 -11   -1.00    0.59
  12   0 -11    0.76    0.93
  11   0 -11   -0.64    0.80
  11   0 -11   -0.09    0.56
  10   0 -11   -0.63    0.50
  10   0 -11   -0.21    0.69
   9   0 -11    0.75    0.65
   9   0 -11    0.39    0.44
   8   0 -11   -0.22    0.52
   8   0 -11   -0.09    0.40
   7   0 -11    1.17    0.49
   7   0 -11    0.42    0.34
   6   0 -11    0.09    0.52
  -6   0  11    0.07    0.58
   6   0 -11    0.42    0.31
  -6   0  11   -0.16    0.42
  -5   0  11    0.12    0.39
  -5   0  11    0.52    0.54
   5   0 -11    0.00    0.44
   5   0 -11    0.05    0.25
  -4   0  11    0.24    0.35
   4   0 -11   -0.20    0.23
   4   0 -11    0.19    0.42
  -4   0  11   -0.26    0.48
  -3   0  11    0.22    0.42
   3   0 -11   -0.01    0.18
  -3   0  11    0.38    0.31
   2   0 -11   -0.19    0.17
   2   0 -11    0.04    0.31
  -2   0  11   -0.65    0.39
  -2   0  11    0.06    0.23
  -1   0  11   -0.16    0.18
  -1   0  11    0.18    0.33
   1   0 -11    0.17    0.16
   1   0 -11   -0.13    0.26
  -1   0  11    0.37    0.45
   0   0 -11    0.27    0.18
   0   0 -11    0.20    0.25
   0   0  11    0.20    0.28
   0   0  11    0.33    0.18
  -1   0 -11   -0.20    0.26
   1   0  11   -0.03    0.12
  -1   0 -11    0.02    0.18
   1   0  11   -0.17    0.25
   2   0  11    0.26    0.25
  -2   0 -11    0.10    0.17
   2   0  11    0.20    0.14
  -3   0 -11   -0.01    0.18
   3   0  11    0.05    0.17
   3   0  11   -0.04    0.24
   4   0  11    0.29    0.19
   4   0  11    0.03    0.25
  -4   0 -11    0.27    0.22
   5   0  11    0.12    0.26
   5   0  11   -0.01    0.20
   5   0  11    0.19    0.25
  -5   0 -11    0.20    0.27
   6   0  11    0.04    0.25
   6   0  11   -0.07    0.32
   6   0  11    0.39    0.30
  -6   0 -11   -0.10    0.24
   7   0  11   -0.58    0.33
   7   0  11    0.48    0.26
   8   0  11    0.03    0.41
   8   0  11   -0.11    0.29
   9   0  11   -0.82    0.71
  10   0  11    0.43    0.49
  10   0  11    1.23    0.57
  11   0  11    0.67    0.65
  12   0  11   -0.01    0.79
  13   0  11    0.47    0.95
  14  -1 -11    0.28    0.72
  14  -1 -11    0.95    1.34
  14   1 -11    1.22    0.84
  13  -1 -11    1.48    0.72
  13  -1 -11    1.56    1.80
  13   1 -11    1.61    1.04
  13   1 -11    2.13    0.79
  12  -1 -11    0.68    0.62
  12  -1 -11   -0.25    1.00
  12   1 -11    0.48    0.88
  12   1 -11    1.21    0.66
  11  -1 -11   -0.78    0.51
  11  -1 -11   -0.11    0.86
  11   1 -11    0.81    0.77
  10  -1 -11    9.70    1.71
  10  -1 -11   12.16    1.26
  10   1 -11   11.31    1.47
  10   1 -11   12.42    1.29
   9  -1 -11   45.18    3.91
   9  -1 -11   48.38    3.68
   9   1 -11   46.10    3.70
   9   1 -11   44.14    3.72
   8  -1 -11   14.29    1.31
   8  -1 -11   11.61    1.54
  -8  -1  11   11.77    1.37
   8   1 -11   14.12    1.29
   8   1 -11   13.42    1.61
  -7  -1  11    3.34    0.63
   7  -1 -11    3.93    0.73
   7  -1 -11    3.74    0.60
   7   1 -11    4.10    0.73
   7   1 -11    3.51    0.58
  -6  -1  11   11.01    1.16
   6  -1 -11   12.75    1.34
   6  -1 -11   12.63    1.14
  -6  -1  11   12.38    1.21
   6   1 -11   12.41    1.26
  -6   1  11    9.36    1.17
   6   1 -11   13.55    1.20
   5  -1 -11    0.46    0.44
   5  -1 -11   -0.09    0.26
  -5  -1  11    0.49    0.41
  -5  -1  11   -0.11    0.31
   5   1 -11    0.06    0.26
  -5   1  11    0.08    0.37
   5   1 -11   -0.07    0.36
   4  -1 -11    3.98    0.54
  -4  -1  11    4.88    0.54
  -4  -1  11    5.21    0.75
   4  -1 -11    4.51    0.69
  -4   1  11    4.25    0.66
   4   1 -11    3.96    0.57
  -4   1  11    4.09    0.87
  -3  -1  11    0.49    0.21
  -3  -1  11    0.69    0.40
   3  -1 -11    0.59    0.22
  -3   1  11    0.88    0.56
   3   1 -11    0.88    0.27
   2  -1 -11    0.74    0.41
  -2  -1  11    1.01    0.20
   2  -1 -11    0.51    0.18
  -2  -1  11    1.06    0.40
   2   1 -11    0.98    0.25
   2   1 -11    0.98    0.31
  -2   1  11    1.30    0.57
   1  -1 -11   54.54    4.17
  -1  -1  11   53.07    4.21
  -1   1  11   54.14    4.33
  -1   1  11   53.65    4.36
   1   1 -11   61.21    4.20
   0  -1  11   32.73    2.30
   0  -1 -11   27.55    2.32
   0  -1  11   28.41    2.36
   0   1  11   31.11    2.39
   0   1 -11   30.92    2.33
   1  -1  11    0.52    0.17
   1  -1  11    0.43    0.28
  -1  -1 -11    0.13    0.14
  -1   1 -11   -0.07    0.21
  -1   1 -11    0.35    0.19
   1   1  11    0.33    0.20
   2  -1  11    1.08    0.31
   2  -1  11    1.20    0.21
  -2  -1 -11    0.89    0.22
   2   1  11    1.61    0.28
  -2   1 -11    1.62    0.23
   3  -1  11   24.84    2.07
  -3  -1 -11   25.98    2.09
   3  -1  11   26.16    2.11
   3   1  11   30.16    2.13
  -3   1 -11   27.36    2.06
   4  -1  11    0.38    0.25
   4  -1  11    0.48    0.23
  -4  -1 -11    0.71    0.22
  -4   1 -11    0.58    0.21
   4   1  11    0.83    0.23
   5  -1  11    3.46    0.55
  -5  -1 -11    3.61    0.46
   5  -1  11    2.88    0.46
   5  -1  11    3.74    0.49
  -5   1 -11    3.67    0.47
   5   1  11    3.93    0.47
   5   1  11    3.65    0.48
   6  -1  11    5.51    0.62
  -6  -1 -11    5.00    0.64
   6  -1  11    5.15    0.69
   6  -1  11    5.75    0.61
   6   1  11    5.50    0.64
   6   1  11    7.07    0.70
   7  -1  11    0.32    0.32
   7  -1  11    0.22    0.37
   7  -1  11    0.32    0.30
  -7  -1 -11    0.03    0.30
   7   1  11    0.10    0.32
   7   1  11    0.63    0.31
   8  -1  11    0.29    0.40
   8  -1  11    0.57    0.41
   8   1  11    0.48    0.40
   8   1  11    0.39    0.35
   9  -1  11   11.29    1.14
   9   1  11    9.42    1.03
  10  -1  11    2.66    0.77
  10   1  11    1.95    0.52
  10   1  11    1.54    0.65
  11  -1  11    8.43    1.28
  11   1  11    9.40    1.16
  11   1  11    7.32    1.29
  12  -1  11    1.49    0.88
  12   1  11    2.31    0.85
  13  -1  11    1.25    1.11
  13   1  11    0.51    1.04
  14  -2 -11    1.42    1.43
  14  -2 -11    0.64    0.74
  14   2 -11    2.78    0.90
  13  -2 -11    2.81    0.70
  13  -2 -11    3.15    1.36
  13   2 -11    2.00    0.83
  12  -2 -11    1.49    0.59
  12  -2 -11    2.38    1.68
  12   2 -11    0.02    0.63
  11  -2 -11    0.95    0.49
  11  -2 -11   -0.78    0.97
  11   2 -11    1.31    0.72
  11   2 -11    0.02    0.55
  10  -2 -11    3.83    0.62
  10  -2 -11    4.62    0.98
  10   2 -11    3.13    0.75
  10   2 -11    3.70    0.70
   9  -2 -11    5.14    1.09
   9  -2 -11    6.55    0.81
   9   2 -11    4.99    0.79
   9   2 -11    4.89    0.92
  -8  -2  11    2.31    0.37
   8  -2 -11    1.46    0.78
   8  -2 -11    1.71    0.42
   8   2 -11    1.52    0.41
   8   2 -11    1.35    0.60
   7  -2 -11    1.95    0.45
   7  -2 -11    2.69    0.76
  -7  -2  11    2.16    0.44
  -7  -2  11    2.65    0.45
   7   2 -11    1.86    0.51
   7   2 -11    1.14    0.45
   6  -2 -11    8.25    0.86
  -6  -2  11    9.45    0.75
   6  -2 -11    7.20    1.21
  -6  -2  11    7.08    0.79
   6   2 -11    8.74    0.92
   6   2 -11    8.74    0.87
  -6   2  11    6.32    1.04
   5  -2 -11    4.44    0.53
   5  -2 -11    3.46    0.74
  -5  -2  11    4.47    0.51
  -5  -2  11    4.67    0.45
  -5   2  11    5.50    0.76
   5   2 -11    4.50    0.61
  -4  -2  11    0.20    0.25
  -4  -2  11    0.19    0.10
   4  -2 -11   -0.04    0.42
   4  -2 -11    0.01    0.21
   4   2 -11   -0.31    0.26
  -4   2  11    0.19    0.41
   3  -2 -11    0.10    0.45
  -3  -2  11    0.01    0.08
   3  -2 -11    0.23    0.16
  -3  -2  11   -0.06    0.28
   3   2 -11    0.46    0.27
  -3   2  11   -0.38    0.40
  -2  -2  11    0.16    0.10
   2  -2 -11    0.34    0.17
  -2  -2  11    0.12    0.29
   2   2 -11    0.09    0.23
   2   2 -11   -0.01    0.21
  -2   2  11    0.36    0.32
  -1  -2  11    0.45    0.14
  -1  -2  11    0.18    0.33
   1  -2 -11   -0.07    0.15
   1   2 -11    0.08    0.18
   1   2 -11    0.01    0.26
  -1   2  11   -0.05    0.30
   0  -2  11    6.12    0.70
   0  -2  11    5.83    0.54
   0  -2 -11    5.13    0.55
   0   2 -11    4.51    0.53
   0   2  11    5.57    0.65
   0   2 -11    6.36    0.62
  -1  -2 -11   24.28    1.99
   1  -2  11   23.55    1.99
   1  -2  11   26.24    1.99
   1   2  11   26.85    2.09
  -1   2 -11   24.26    1.96
  -1   2 -11   26.77    1.96
  -2  -2 -11    1.52    0.27
   2  -2  11    1.23    0.27
   2  -2  11    1.25    0.31
  -2   2 -11    1.82    0.25
   2   2  11    1.42    0.30
   3  -2  11    0.44    0.25
  -3  -2 -11    0.42    0.20
   3  -2  11   -0.13    0.20
  -3   2 -11    0.06    0.15
   3   2  11    0.13    0.22
  -4  -2 -11    1.92    0.35
   4  -2  11    1.45    0.38
   4  -2  11    2.60    0.40
  -4   2 -11    2.29    0.31
   4   2  11    2.59    0.43
   5  -2  11    0.27    0.31
  -5  -2 -11    0.04    0.27
   5  -2  11    0.01    0.18
   5  -2  11   -0.16    0.21
  -5   2 -11    0.10    0.19
   5   2  11    0.60    0.30
   5   2  11    0.71    0.27
   6  -2  11   22.82    1.86
  -6  -2 -11   25.86    2.03
   6  -2  11   21.27    2.09
   6   2  11   28.45    2.04
   6   2  11   25.45    2.02
   7  -2  11    1.23    0.51
  -7  -2 -11    1.70    0.37
   7   2  11    1.86    0.46
   7   2  11    1.75    0.41
   8  -2  11    1.36    0.55
   8   2  11    1.08    0.41
   8   2  11    0.61    0.43
   9  -2  11    0.45    0.67
   9   2  11    0.32    0.48
   9   2  11    0.03    0.49
  10  -2  11    3.83    0.87
  10   2  11    3.03    0.70
  10   2  11    3.27    0.74
  11  -2  11    3.89    1.02
  11   2  11    3.02    0.71
  11   2  11    2.49    0.78
  12  -2  11   -0.95    1.01
  12   2  11   -0.86    0.87
  12   2  11    0.79    0.94
  14  -3 -11   -0.19    1.61
  14  -3 -11   -0.18    0.67
  14   3 -11    0.97    0.86
  13  -3 -11    0.25    0.59
  13  -3 -11    1.22    1.45
  13   3 -11   -0.60    0.79
  12  -3 -11    1.95    0.59
  12  -3 -11    0.69    1.14
  12   3 -11    1.26    0.72
  11  -3 -11    0.29    0.48
  11   3 -11   -0.58    0.63
  10  -3 -11    3.50    1.12
  10  -3 -11    2.99    0.59
  10   3 -11    3.99    0.77
   9  -3 -11    6.87    1.26
   9  -3 -11    7.31    0.83
   9   3 -11    6.88    1.05
   9   3 -11    4.88    0.82
   8  -3 -11    2.33    0.49
  -8  -3  11    2.58    0.40
   8  -3 -11    2.13    0.82
   8   3 -11    1.76    0.52
   8   3 -11    2.84    0.46
   7  -3 -11    4.10    0.93
   7  -3 -11    5.82    0.65
   7   3 -11    4.17    0.69
   6  -3 -11    0.78    0.75
   6  -3 -11    0.21    0.26
   6   3 -11    0.45    0.38
  -6   3  11    0.12    0.56
   5  -3 -11   12.85    1.53
   5  -3 -11   12.68    1.10
  -5   3  11   11.91    1.38
   5   3 -11   11.03    1.18
   4  -3 -11    3.74    0.48
   4  -3 -11    4.44    0.88
  -4   3  11    2.98    0.70
   4   3 -11    3.01    0.52
   3  -3 -11    7.71    1.09
   3  -3 -11    5.77    0.61
   3   3 -11    5.33    0.69
  -3   3  11    7.20    1.03
  -2  -3  11    1.90    0.28
   2  -3 -11    1.51    0.26
   2   3 -11    1.40    0.24
   2   3 -11    1.76    0.36
  -2   3  11    1.73    0.52
   1  -3 -11    9.37    0.85
  -1  -3  11   10.48    0.86
  -1  -3  11   10.88    1.04
  -1   3  11    9.36    1.13
   1   3 -11    7.93    0.77
   0  -3  11   45.59    3.64
   0  -3  11   44.29    3.63
   0  -3 -11   46.58    3.64
   0   3 -11   48.52    3.56
   0   3  11   50.07    3.84
   0   3 -11   50.78    3.64
  -1  -3 -11    0.42    0.22
   1  -3  11    0.15    0.31
   1  -3  11   -0.02    0.31
  -1   3 -11    0.10    0.23
  -1   3 -11    0.28    0.20
   1   3  11    0.25    0.30
   2  -3  11    8.42    0.79
  -2  -3 -11    8.04    0.80
   2  -3  11    6.86    0.81
  -2   3 -11    8.79    0.71
   2   3  11    8.81    0.88
   3  -3  11   20.54    1.61
  -3  -3 -11   21.25    1.72
   3  -3  11   16.98    1.74
  -3   3 -11   22.57    1.58
   3   3  11   22.73    1.79
  -4  -3 -11    6.60    0.78
   4   3  11    7.91    0.77
   5  -3  11    0.14    0.39
  -5  -3 -11    0.04    0.31
   5   3  11    0.15    0.31
   5   3  11   -0.11    0.27
   6  -3  11    1.46    0.53
  -6  -3 -11    1.17    0.42
   6   3  11    1.53    0.39
   6   3  11    1.45    0.41
  -7  -3 -11    3.98    0.63
   7   3  11    4.30    0.65
   7   3  11    3.96    0.62
   8  -3  11   -0.48    0.58
   8   3  11   -0.25    0.38
   8   3  11    0.41    0.46
   9   3  11    6.95    1.05
   9   3  11    7.45    0.99
  10  -3  11   -0.70    0.79
  10   3  11   -0.22    0.56
  10   3  11    0.48    0.56
  11  -3  11   -1.86    0.96
  11   3  11   -0.36    0.69
  11   3  11    0.17    0.66
  12  -3  11    0.90    1.17
  12   3  11    0.65    0.87
  12   3  11    2.45    0.81
  13  -4 -11    3.07    1.60
  13  -4 -11    1.41    0.64
  13   4 -11    0.61    0.96
  12  -4 -11    2.20    0.65
  12  -4 -11    2.87    1.43
  12   4 -11    3.76    0.89
  11  -4 -11    2.59    1.25
  11  -4 -11    0.45    0.46
  11   4 -11    1.28    0.74
  10  -4 -11   -0.30    1.07
  10  -4 -11    0.79    0.43
  10   4 -11    1.14    0.67
   9  -4 -11    1.97    1.02
   9  -4 -11   -0.17    0.38
   8  -4 -11    0.43    0.35
   8  -4 -11   -0.22    0.89
   8   4 -11   -0.21    0.49
   7  -4 -11    2.23    0.45
   7  -4 -11    1.65    0.98
   7   4 -11    1.64    0.51
   6  -4 -11   10.58    1.00
   6  -4 -11    9.80    1.64
  -6   4  11   10.04    1.37
   6   4 -11    9.81    1.11
   5  -4 -11   53.61    4.03
   5  -4 -11   58.30    4.54
   5   4 -11   49.37    4.11
  -5   4  11   49.20    4.34
   4  -4 -11    1.67    0.84
   4  -4 -11    2.25    0.35
  -4   4  11    1.17    0.69
   4   4 -11    1.98    0.43
   3  -4 -11    5.23    0.98
   3  -4 -11    3.70    0.56
   3   4 -11    4.34    0.63
  -3   4  11    4.64    0.90
   2  -4 -11    3.46    0.48
  -2   4  11    3.32    0.75
   2   4 -11    3.17    0.48
   2   4 -11    2.50    0.31
  -1  -4  11    0.16    0.37
   1  -4 -11    0.83    0.26
   1   4 -11    0.17    0.29
   1   4 -11    0.78    0.18
  -1   4  11    0.67    0.49
   0  -4  11   14.85    1.51
   0  -4 -11   16.60    1.44
   0  -4  11   16.56    1.49
   0   4  11   18.03    1.71
   0   4 -11   18.28    1.34
   0   4 -11   17.04    1.47
  -1  -4 -11    2.09    0.38
   1  -4  11    2.10    0.56
   1  -4  11    2.61    0.43
  -1   4 -11    2.39    0.35
  -1   4 -11    2.37    0.41
   1   4  11    1.59    0.51
  -2  -4 -11    4.99    0.67
   2  -4  11    5.08    0.80
   2  -4  11    5.44    0.61
  -2   4 -11    6.25    0.58
   2   4  11    6.95    0.89
  -3  -4 -11   -0.29    0.28
   3  -4  11   -0.36    0.42
   3   4  11    0.18    0.33
   4  -4  11    0.34    0.47
  -4  -4 -11    0.56    0.34
   4   4  11    1.10    0.37
   4   4  11    0.31    0.38
  -5  -4 -11    3.10    0.50
   5  -4  11    1.81    0.61
   5   4  11    2.30    0.47
   5   4  11    3.95    0.61
   6  -4  11   -0.66    0.57
  -6  -4 -11    0.14    0.42
   6   4  11    0.63    0.37
   6   4  11   -0.38    0.42
   7  -4  11   13.88    1.83
  -7  -4 -11   19.55    1.72
   7   4  11   19.85    1.64
   7   4  11   18.19    1.72
   8   4  11    0.18    0.53
   8   4  11    0.46    0.43
   9  -4  11   -0.32    0.79
   9   4  11    0.50    0.44
   9   4  11    1.06    0.64
  10  -4  11    2.11    1.01
  10   4  11    0.50    0.69
  10   4  11   -0.22    0.55
  11  -4  11    1.56    1.17
  11   4  11    0.24    0.71
  11   4  11   -0.19    0.80
  12  -4  11   -2.22    1.37
  12   4  11   -1.77    0.84
  12  -5 -11    0.93    1.38
  12  -5 -11    0.63    0.55
  12   5 -11    0.88    0.89
  11  -5 -11    2.51    0.56
  11  -5 -11    1.68    1.41
  11   5 -11    1.96    0.82
  10  -5 -11   -0.08    0.42
  10  -5 -11    0.03    1.31
  10   5 -11   -0.53    0.66
   9  -5 -11   -0.08    1.16
   9  -5 -11    0.26    0.41
   9   5 -11   -0.07    0.59
   8  -5 -11    1.65    0.41
   7  -5 -11    0.60    0.89
   7  -5 -11    0.54    0.35
  -7   5  11   -0.03    0.70
   7   5 -11    0.03    0.46
   6  -5 -11    1.24    0.37
   6  -5 -11    2.88    0.97
   6   5 -11    0.79    0.47
  -6   5  11   -0.30    0.72
   5  -5 -11   13.39    1.88
   5  -5 -11   13.44    1.18
  -5   5  11   11.59    1.63
   5   5 -11   11.46    1.27
   4  -5 -11    8.13    0.83
   4  -5 -11    9.23    1.47
   4   5 -11    7.43    0.95
  -4   5  11    7.52    1.33
   3  -5 -11   -0.20    0.76
   3  -5 -11   -0.30    0.28
  -3   5  11    0.38    0.70
   3   5 -11   -0.08    0.37
   2  -5 -11    0.16    0.31
   2   5 -11   -0.52    0.33
  -2   5  11    1.23    0.68
  -1  -5  11    0.14    0.44
   1  -5 -11    0.30    0.25
   1   5 -11   -0.21    0.17
   1   5 -11   -0.23    0.31
  -1   5  11    0.24    0.63
   0  -5  11   25.49    2.28
   0  -5 -11   25.22    2.21
   0  -5  11   23.76    2.31
   0   5 -11   31.87    2.12
   0   5 -11   26.89    2.19
   0   5  11   29.69    2.56
   1  -5  11    0.07    0.35
   1  -5  11    0.01    0.47
  -1  -5 -11    0.01    0.30
  -1   5 -11    0.12    0.37
   1   5  11   -0.30    0.55
  -1   5 -11   -0.01    0.37
   2  -5  11   33.64    2.69
   2  -5  11   29.57    2.93
  -2  -5 -11   37.39    2.87
  -2   5 -11   40.26    2.74
  -2   5 -11   36.69    2.70
  -3  -5 -11    1.67    0.42
   3  -5  11    1.91    0.61
   3   5  11    2.06    0.50
   4  -5  11    2.01    0.73
  -4  -5 -11    2.99    0.54
   4   5  11    3.26    0.61
   4   5  11    2.79    0.59
  -5  -5 -11    2.97    0.57
   5  -5  11    1.49    0.71
   5   5  11    2.29    0.55
   5   5  11    1.86    0.51
  -6  -5 -11    0.41    0.53
   6  -5  11   -0.32    0.74
   6   5  11   -0.36    0.42
   6   5  11    0.35    0.54
  -7  -5 -11    0.73    0.58
   7  -5  11    0.46    0.81
   7   5  11   -0.27    0.45
   7   5  11   -0.90    0.56
   8  -5  11    0.38    0.95
   8   5  11    0.72    0.40
   8   5  11    1.48    0.68
   9  -5  11    0.61    0.99
   9   5  11    1.26    0.79
   9   5  11    0.83    0.57
  10  -5  11    1.61    1.23
  10   5  11   -0.40    0.64
  10   5  11   -0.87    0.79
  11  -5  11   -0.44    1.29
  11   5  11   -0.04    0.90
  11   5  11    0.29    0.77
  11  -6 -11    9.55    2.12
  11  -6 -11   12.25    1.26
  11   6 -11    9.50    1.43
  10  -6 -11    0.69    0.53
  10  -6 -11    0.84    1.36
  10   6 -11   -0.38    0.78
   9  -6 -11   -1.07    1.27
   9  -6 -11    0.24    0.48
   9   6 -11   -0.20    0.67
   8  -6 -11    1.82    1.23
   8  -6 -11    4.10    0.60
   8   6 -11    2.50    0.69
  -8   6  11    2.21    1.00
   7  -6 -11    3.52    0.58
   7  -6 -11    2.89    1.12
   7   6 -11    4.36    0.95
  -7   6  11    1.90    0.86
   6  -6 -11   15.35    3.06
   6  -6 -11   17.63    1.50
   6   6 -11   16.46    1.60
  -6   6  11   11.26    2.41
   5  -6 -11    2.68    1.03
   5  -6 -11    3.41    0.57
   5   6 -11    3.77    0.67
  -5   6  11    3.96    0.90
   4  -6 -11   18.67    1.66
   4  -6 -11   19.13    2.33
  -4   6  11   19.48    2.15
   4   6 -11   19.22    1.75
   3  -6 -11    2.90    0.53
   3  -6 -11    3.67    0.98
   3   6 -11    3.27    0.61
  -3   6  11    3.17    0.89
   2  -6 -11    0.19    0.35
   2   6 -11   -0.40    0.38
  -2   6  11   -0.37    0.69
   2   6 -11   -0.08    0.26
   1  -6 -11    0.21    0.34
  -1  -6  11    0.67    0.55
  -1   6  11    0.42    0.71
   1   6 -11    0.06    0.39
   0  -6  11    5.18    0.95
   0  -6 -11    5.81    0.84
   0   6 -11    6.84    0.80
   0   6  11    8.34    1.22
  -1  -6 -11    1.04    0.41
   1  -6  11    0.48    0.57
   1   6  11    0.63    0.58
  -2  -6 -11    0.58    0.38
   2  -6  11   -0.54    0.64
  -2   6 -11   -0.54    0.39
   2   6  11   -0.22    0.53
   3  -6  11    1.48    0.79
  -3  -6 -11    3.10    0.60
   3   6  11    5.87    0.88
   3   6  11    3.71    0.67
   4  -6  11    0.53    0.81
  -4  -6 -11    0.45    0.53
   4   6  11    0.12    0.47
   4   6  11    1.08    0.60
  -5  -6 -11   -0.32    0.52
   5  -6  11    0.05    0.82
   5   6  11   -0.79    0.57
   5   6  11   -0.45    0.54
  -6  -6 -11    0.01    0.59
   6  -6  11   -0.36    0.87
   6   6  11    0.15    0.52
   6   6  11    0.30    0.64
   7  -6  11   -0.88    0.94
  -7  -6 -11    1.17    0.72
   7   6  11    1.30    0.52
   7   6  11    1.99    0.80
   8   6  11    5.41    0.82
   8   6  11    5.18    0.96
   9  -6  11   -1.56    1.18
   9   6  11    0.44    0.63
   9   6  11    1.02    0.93
  10  -6  11    1.08    1.37
  10   6  11    0.43    0.72
  10   6  11   -0.32    1.01
  10  -7 -11    0.87    0.62
  10  -7 -11   -0.98    1.70
  10   7 -11    0.50    0.97
 -10   7  11    0.74    1.04
   9  -7 -11    2.26    1.56
   9  -7 -11    3.23    0.66
  -9   7  11    3.80    1.07
   9   7 -11    2.13    0.89
   8  -7 -11    1.18    0.57
   8  -7 -11    0.93    1.53
  -8   7  11    1.27    1.09
   8   7 -11    1.52    0.73
   7  -7 -11    7.12    1.58
   7   7 -11    5.75    1.02
  -7   7  11    6.61    1.27
   6  -7 -11   -1.15    1.31
   6  -7 -11    0.52    0.44
  -6   7  11    1.01    1.00
   6   7 -11   -0.13    0.65
   5  -7 -11    0.51    0.43
   5  -7 -11   -0.06    1.15
  -5   7  11   -1.38    0.96
   4  -7 -11   10.02    1.04
   4  -7 -11    9.70    1.79
  -4   7  11    9.07    1.53
   4   7 -11    7.15    1.19
   3  -7 -11    0.86    0.43
   3  -7 -11    0.60    1.00
   3   7 -11    0.72    0.52
  -3   7  11    1.40    0.89
   2  -7 -11    0.47    0.46
   2   7 -11    1.90    0.51
   1  -7 -11    1.74    0.48
   1   7 -11    1.68    0.50
  -1   7  11    2.42    1.06
   0  -7 -11    0.62    0.47
   0  -7  11   -0.02    0.62
   0   7  11    0.60    0.75
   0   7 -11    0.47    0.46
  -1  -7 -11    0.87    0.63
   1  -7  11   -0.69    0.70
  -1   7 -11    0.13    0.46
   1   7  11   -0.13    0.71
   2  -7  11    3.65    0.88
  -2  -7 -11    2.42    0.58
   2   7  11    3.14    0.67
   3  -7  11    2.06    1.00
  -3  -7 -11    4.46    0.74
   3   7  11    3.90    0.76
   4  -7  11    0.96    0.96
  -4  -7 -11    0.44    0.59
   4   7  11    0.86    0.66
   4   7  11    0.27    0.72
   5  -7  11   -0.58    0.93
  -5  -7 -11    1.40    0.62
   5   7  11    0.58    0.68
   5   7  11    0.27    0.66
   6  -7  11    3.36    1.18
  -6  -7 -11    9.09    1.26
   6   7  11    6.31    1.12
   6   7  11    6.28    1.05
   7  -7  11    1.95    1.19
  -7  -7 -11    0.58    0.79
   7   7  11    1.59    0.88
   7   7  11    0.41    0.57
   8  -7  11    0.02    1.32
   8   7  11    2.18    1.04
   8   7  11    2.44    0.67
   9  -7  11   -1.56    1.48
   9   7  11    0.40    0.69
   9   7  11    2.89    1.10
   9  -8 -11    0.31    0.69
   9  -8 -11    2.55    1.84
   9   8 -11   -0.06    0.94
  -9   8  11   -0.34    1.16
   8  -8 -11    0.70    0.64
   8  -8 -11    2.30    1.82
  -8   8  11    3.82    1.33
   8   8 -11   -1.34    0.87
   7  -8 -11    6.26    0.87
   7  -8 -11    6.04    1.76
  -7   8  11    5.14    1.30
   6  -8 -11    0.78    1.38
   6  -8 -11   -0.32    0.59
   6   8 -11   -0.59    0.77
  -6   8  11    0.14    1.05
   5  -8 -11    0.59    0.57
   5  -8 -11   -0.53    1.47
  -5   8  11    1.51    1.20
   5   8 -11    0.79    0.68
   4  -8 -11    0.17    0.57
   4  -8 -11   -1.76    1.19
   4   8 -11    0.34    0.95
  -4   8  11    2.59    1.08
   3  -8 -11    4.44    0.76
   3   8 -11    3.44    0.76
  -3   8  11    3.64    1.13
   2  -8 -11    2.13    0.58
  -2   8  11    1.60    1.06
   2   8 -11    1.32    0.66
   1  -8 -11    2.06    0.63
  -1   8  11   -1.42    0.90
   1   8 -11    1.37    0.64
   0  -8 -11    1.59    0.59
   0   8 -11    0.49    0.60
   0   8  11    1.08    0.88
  -1  -8 -11    0.16    0.59
   1   8  11    2.57    0.91
   1   8  11    0.37    0.64
   2  -8  11    1.98    1.00
  -2  -8 -11    1.80    0.69
   2   8  11    0.09    0.86
   2   8  11   -0.10    0.66
   3  -8  11    0.65    1.05
  -3  -8 -11    0.86    0.64
   3   8  11    2.35    0.91
   3   8  11   -0.87    0.73
  -4  -8 -11    2.62    0.84
   4  -8  11    3.18    1.22
   4   8  11    3.44    0.95
   4   8  11    5.12    0.94
  -5  -8 -11    0.72    0.82
   5  -8  11   -0.99    1.23
   5   8  11    1.78    0.78
   5   8  11    0.29    0.96
  -6  -8 -11   -0.61    0.79
   6  -8  11   -1.68    1.37
   6   8  11    1.33    0.76
   6   8  11   -0.33    1.00
   7  -8  11   -1.40    1.43
   7   8  11    1.49    0.81
   7   8  11    1.87    1.10
   6  -9 -11   -1.61    0.73
   6  -9 -11   -1.30    1.85
   6   9 -11   -0.14    0.91
  -6   9  11    0.55    1.47
   5  -9 -11    0.49    0.71
   5  -9 -11    0.00    1.49
   5   9 -11    0.45    0.79
   4  -9 -11    0.41    0.68
   4  -9 -11   -0.09    1.43
  -4   9  11    2.01    1.22
   4   9 -11   -0.50    0.78
   3  -9 -11    1.51    0.69
   3   9 -11   -0.70    0.79
  -3   9  11    1.05    1.34
   2  -9 -11    0.16    0.67
   2   9 -11   -0.97    0.73
  -2   9  11    0.41    1.22
   1  -9 -11    0.69    0.72
  -1   9  11    0.56    0.69
  -1   9  11    0.05    1.16
   0  -9 -11    0.61    0.71
   0   9  11   -0.18    1.09
   0   9  11    0.91    0.72
  -1  -9 -11    2.69    0.80
   1   9  11   -0.40    1.14
   1   9  11    0.20    0.79
  -2  -9 -11    0.20    0.75
   2   9  11   -1.54    0.84
   2   9  11    0.85    1.06
  -3  -9 -11    0.85    0.89
   3   9  11    1.50    0.93
   3   9  11    4.33    1.04
  -4  -9 -11    0.56    0.86
   4   9  11    0.48    0.99
   4   9  11    0.17    1.02
  14   0 -12    3.16    0.92
  13   0 -12    0.06    1.16
  13   0 -12    0.28    0.72
  12   0 -12   -0.91    0.64
  12   0 -12    0.04    0.96
  11   0 -12    1.16    0.88
  10   0 -12    2.10    0.58
  10   0 -12    1.09    0.78
   9   0 -12    1.79    0.50
   9   0 -12    0.99    0.70
   8   0 -12   23.20    2.05
   8   0 -12   23.68    2.18
   7   0 -12    8.97    0.95
  -7   0  12    7.30    0.94
   7   0 -12    6.73    1.04
   6   0 -12    0.83    0.33
  -6   0  12    0.89    0.69
   5   0 -12    0.67    0.52
  -5   0  12    1.19    0.46
   5   0 -12    1.20    0.34
  -5   0  12    0.98    0.60
   4   0 -12    2.20    0.41
  -4   0  12    1.81    0.64
  -4   0  12    2.66    0.50
  -3   0  12   21.41    1.71
   3   0 -12   20.96    1.66
  -3   0  12   17.17    1.83
  -2   0  12    6.60    0.67
   2   0 -12    4.51    0.74
   2   0 -12    4.75    0.56
  -2   0  12    4.88    0.77
   1   0 -12   24.40    1.99
  -1   0  12   27.62    2.03
  -1   0  12   24.05    2.18
   0   0 -12    1.41    0.25
   0   0 -12    1.35    0.36
   0   0  12    1.87    0.33
   1   0  12    1.27    0.37
   1   0  12    1.38    0.23
  -1   0 -12    0.84    0.27
   2   0  12    7.88    0.68
   2   0  12    6.51    0.77
  -3   0 -12    2.91    0.44
   3   0  12    3.41    0.42
   3   0  12    2.57    0.42
   4   0  12   19.70    1.75
   4   0  12   24.56    1.80
  -5   0 -12   10.65    0.96
   5   0  12   11.84    1.05
   5   0  12   11.24    1.02
   5   0  12   11.52    0.97
  -6   0 -12    2.86    0.41
   6   0  12    2.99    0.50
   6   0  12    2.96    0.39
   7   0  12    1.81    0.49
   7   0  12    1.99    0.35
   8   0  12   16.05    1.59
   8   0  12   16.68    1.41
   9   0  12    0.31    0.41
   9   0  12    0.78    0.55
  10   0  12    4.97    0.93
  11   0  12    5.74    1.04
  12   0  12    1.04    0.98
  14  -1 -12    0.46    1.42
  14  -1 -12    0.67    0.80
  14   1 -12    2.31    0.96
  13  -1 -12    0.92    0.75
  13   1 -12    1.37    0.77
  12  -1 -12    0.89    0.98
  12  -1 -12    1.23    0.63
  12   1 -12    2.30    0.76
  12   1 -12    0.06    0.96
  11  -1 -12    0.28    0.84
  11  -1 -12    0.86    0.89
  11   1 -12    0.36    0.59
  11   1 -12    0.47    0.79
  10  -1 -12    0.88    0.52
  10  -1 -12   -0.36    0.81
  10   1 -12    0.12    0.54
  10   1 -12    0.22    0.65
   9  -1 -12    1.92    0.82
   9  -1 -12    1.00    0.47
   9   1 -12    0.60    0.62
   9   1 -12    0.50    0.49
   8  -1 -12    1.39    0.67
  -8  -1  12    1.46    0.62
   8  -1 -12    0.74    0.41
   8   1 -12    1.97    0.49
  -7  -1  12   23.32    2.03
   7  -1 -12   23.83    1.99
  -7  -1  12   23.45    2.02
   7  -1 -12   21.99    2.22
   7   1 -12   25.47    2.12
   7   1 -12   25.65    2.04
  -7   1  12   19.38    2.04
  -6  -1  12    0.84    0.47
   6  -1 -12   -0.03    0.48
  -6  -1  12    0.83    0.41
   6  -1 -12    0.62    0.31
   6   1 -12    1.17    0.50
   6   1 -12    1.07    0.38
  -6   1  12    0.30    0.45
   5  -1 -12    0.18    0.26
   5  -1 -12   -0.23    0.42
  -5  -1  12   -0.07    0.44
  -5  -1  12   -0.16    0.31
   5   1 -12   -0.07    0.31
  -5   1  12    0.06    0.41
  -4  -1  12    1.68    0.34
   4  -1 -12    2.03    0.48
   4  -1 -12    1.64    0.31
  -4  -1  12    2.18    0.55
   4   1 -12    2.19    0.39
  -4   1  12    1.53    0.43
  -3  -1  12    1.00    0.24
  -3  -1  12    0.56    0.44
   3  -1 -12    0.57    0.23
   3   1 -12    1.28    0.29
  -3   1  12    0.51    0.35
   2  -1 -12    0.52    0.23
  -2  -1  12    1.00    0.21
  -2  -1  12    1.31    0.46
   2   1 -12    0.97    0.27
   2   1 -12    1.08    0.33
  -2   1  12    1.50    0.35
   1  -1 -12    1.47    0.27
  -1  -1  12    1.82    0.28
   1   1 -12    1.44    0.34
  -1   1  12    1.65    0.34
   1   1 -12    1.94    0.31
   0  -1  12   -0.31    0.31
   0  -1 -12    0.14    0.17
   0  -1  12   -0.12    0.15
   0   1 -12    0.38    0.25
   0   1  12    0.07    0.20
   0   1 -12    0.29    0.22
   1  -1  12    0.37    0.14
   1  -1  12    0.32    0.32
  -1  -1 -12    0.47    0.18
   1   1  12    0.19    0.21
  -1   1 -12    0.31    0.21
  -1   1 -12    0.02    0.25
   2  -1  12    1.02    0.21
   2  -1  12    0.52    0.31
  -2  -1 -12    0.86    0.21
   2   1  12    0.91    0.21
  -2   1 -12    1.11    0.24
   3  -1  12    5.77    0.59
  -3  -1 -12    5.46    0.58
   3  -1  12    5.41    0.67
  -3   1 -12    6.20    0.59
   3   1  12    6.90    0.63
   4  -1  12    7.59    0.77
   4  -1  12    6.98    0.74
  -4  -1 -12    6.51    0.70
  -4   1 -12    7.70    0.71
   4   1  12    8.66    0.75
   5  -1  12    4.75    0.62
   5  -1  12    4.39    0.57
   5  -1  12    4.54    0.62
  -5  -1 -12    4.49    0.56
  -5   1 -12    5.45    0.58
   5   1  12    5.53    0.60
   5   1  12    6.24    0.61
   6  -1  12    1.32    0.33
  -6  -1 -12    0.54    0.28
   6  -1  12    1.11    0.40
   6  -1  12    0.67    0.29
   6   1  12    0.89    0.33
  -6   1 -12    0.62    0.31
   6   1  12    1.42    0.31
  -7  -1 -12    1.98    0.38
   7  -1  12    1.36    0.48
   7  -1  12    1.34    0.39
   7   1  12    1.51    0.38
   7   1  12    1.85    0.47
   8  -1  12    3.15    0.53
   8  -1  12    1.50    0.55
   8   1  12    2.61    0.55
   8   1  12    2.94    0.48
   9  -1  12    2.54    0.68
   9   1  12    1.45    0.49
   9   1  12    0.87    0.52
  10  -1  12    3.03    0.76
  10   1  12    4.37    0.69
  10   1  12    3.80    0.80
  11  -1  12    2.81    0.90
  11   1  12    2.70    0.76
  12  -1  12    0.84    0.99
  12   1  12    1.51    0.99
  14  -2 -12    2.29    1.51
  14  -2 -12    0.79    0.79
  14   2 -12    1.43    0.89
  13  -2 -12    2.93    0.72
  13  -2 -12    1.05    1.42
  13   2 -12    2.16    0.81
  12  -2 -12    0.21    0.59
  12   2 -12    1.17    0.70
  11  -2 -12    2.67    0.72
  11  -2 -12    1.52    1.01
  11   2 -12    1.81    0.69
  10  -2 -12   -0.07    0.84
  10  -2 -12    0.41    0.48
  10   2 -12    0.34    0.75
  10   2 -12    0.13    0.69
   9  -2 -12    1.11    0.44
   9  -2 -12   -0.98    0.77
   9   2 -12    0.31    0.50
   9   2 -12    1.07    0.69
  -8  -2  12    5.62    0.89
  -8  -2  12    6.40    0.71
   8  -2 -12    5.82    0.79
   8  -2 -12    6.69    1.11
   8   2 -12    4.14    0.76
   8   2 -12    6.01    1.02
  -7  -2  12   14.02    1.12
  -7  -2  12   12.32    1.18
   7  -2 -12   11.62    1.58
   7  -2 -12   13.88    1.25
   7   2 -12   12.24    1.25
  -7   2  12   11.53    1.39
   7   2 -12   14.01    1.45
  -6  -2  12    4.59    0.55
  -6  -2  12    4.45    0.57
   6  -2 -12    5.49    0.93
   6  -2 -12    4.35    0.63
   6   2 -12    4.91    0.75
  -6   2  12    3.56    0.75
  -5  -2  12    0.48    0.28
   5  -2 -12    0.21    0.27
  -5  -2  12    0.42    0.16
   5  -2 -12   -0.07    0.48
  -5   2  12    0.41    0.46
   5   2 -12    0.60    0.33
   4  -2 -12    7.93    0.82
   4  -2 -12    8.70    1.11
  -4  -2  12    8.31    0.85
  -4  -2  12    9.04    0.68
   4   2 -12    8.08    0.91
  -4   2  12    8.87    1.09
   3  -2 -12    2.11    0.36
  -3  -2  12    2.25    0.24
  -3  -2  12    2.61    0.45
  -3   2  12    2.17    0.58
   3   2 -12    1.97    0.38
  -2  -2  12    3.50    0.32
   2  -2 -12    2.45    0.37
  -2  -2  12    3.12    0.51
   2   2 -12    2.29    0.39
  -2   2  12    2.04    0.57
   2   2 -12    3.86    0.47
   1  -2 -12    7.20    0.71
  -1  -2  12    8.40    0.65
  -1  -2  12    6.61    0.91
   1   2 -12    8.57    0.75
   1   2 -12    5.86    0.69
  -1   2  12    8.17    0.90
   0  -2  12   19.11    1.64
   0  -2 -12   19.32    1.66
   0  -2  12   20.53    1.52
   0   2 -12   16.07    1.51
   0   2 -12   20.21    1.57
   0   2  12   20.76    1.69
  -1  -2 -12    0.82    0.24
   1  -2  12    1.07    0.36
  -1   2 -12    0.89    0.25
  -1   2 -12    0.64    0.26
   1   2  12    1.01    0.28
   2  -2  12    1.12    0.34
   2  -2  12    1.18    0.26
  -2  -2 -12    1.27    0.27
  -2   2 -12    1.63    0.25
   2   2  12    1.54    0.35
  -3  -2 -12    2.72    0.41
   3  -2  12    2.15    0.38
   3  -2  12    2.03    0.38
  -3   2 -12    2.50    0.35
   3   2  12    2.75    0.44
   4  -2  12    1.09    0.31
   4  -2  12    0.98    0.29
  -4  -2 -12    1.37    0.31
   4   2  12    1.07    0.31
  -4   2 -12    1.54    0.24
   5  -2  12    9.48    0.95
   5  -2  12   12.11    0.94
   5  -2  12   10.03    1.10
  -5  -2 -12   11.40    1.06
   5   2  12   12.19    1.08
   5   2  12   14.21    1.09
  -5   2 -12   11.29    0.95
   6  -2  12    2.36    0.33
   6  -2  12    2.45    0.35
  -6  -2 -12    3.07    0.47
   6  -2  12    2.25    0.50
   6   2  12    2.02    0.45
   6   2  12    3.54    0.50
  -7  -2 -12    2.78    0.51
   7  -2  12    2.48    0.59
   7   2  12    2.70    0.47
   7   2  12    2.49    0.48
   8  -2  12    1.40    0.63
   8   2  12    1.19    0.45
   8   2  12    1.11    0.40
   9  -2  12    0.57    0.59
   9   2  12    1.28    0.52
   9   2  12    0.67    0.46
  10  -2  12    1.96    0.85
  10   2  12    2.84    0.65
  10   2  12    2.73    0.70
  11  -2  12    3.93    1.09
  11   2  12    4.19    0.86
  11   2  12    4.84    0.90
  12  -2  12    0.01    0.98
  12   2  12   -1.10    0.87
  14  -3 -12    1.72    0.76
  14   3 -12    1.22    0.99
  13  -3 -12    2.60    0.72
  13  -3 -12    1.86    1.42
  13   3 -12    1.77    0.90
  12  -3 -12    0.84    1.23
  12  -3 -12    0.10    0.57
  12   3 -12   -0.34    0.72
  11  -3 -12   -1.37    1.05
  11   3 -12   -0.97    0.60
  10  -3 -12   -0.20    0.98
  10  -3 -12    0.20    0.44
  10   3 -12    0.17    0.57
   9  -3 -12    0.11    0.38
   9  -3 -12    1.59    0.97
   9   3 -12    0.80    0.50
   8  -3 -12    5.89    1.22
   8  -3 -12    4.68    0.73
   8   3 -12    5.67    0.83
   7  -3 -12   20.31    1.65
   7  -3 -12   20.94    2.07
   7   3 -12   18.20    1.74
  -7   3  12   16.36    1.87
   6  -3 -12    7.96    1.20
   6  -3 -12    6.48    0.74
   6   3 -12    5.36    0.85
  -6   3  12    5.61    1.01
   5  -3 -12    9.29    0.85
   5  -3 -12    7.44    1.31
   5   3 -12    7.84    0.92
  -5   3  12    7.07    1.19
   4  -3 -12    1.65    0.31
   4  -3 -12    1.47    0.66
  -4   3  12    3.24    0.69
   4   3 -12    1.61    0.43
   3  -3 -12   -0.13    0.22
   3  -3 -12    0.25    0.56
   3   3 -12    0.03    0.29
  -3   3  12   -0.06    0.55
   2  -3 -12    3.38    0.41
  -2  -3  12    2.63    0.42
   2   3 -12    1.84    0.32
  -2   3  12    2.93    0.64
   2   3 -12    3.26    0.47
   1  -3 -12    1.11    0.30
  -1  -3  12    0.98    0.29
   1   3 -12    1.42    0.31
   1   3 -12    0.98    0.23
  -1   3  12    1.14    0.50
   0  -3  12    5.69    0.82
   0  -3 -12    7.18    0.66
   0  -3  12    6.26    0.73
   0   3 -12    6.80    0.75
   0   3 -12    6.09    0.62
   0   3  12    7.56    0.91
  -1  -3 -12   12.90    1.10
   1  -3  12   10.00    1.20
   1  -3  12   11.67    1.13
  -1   3 -12   12.64    1.06
   1   3  12   13.90    1.29
  -1   3 -12   13.49    1.08
   2  -3  12    0.25    0.30
   2  -3  12    0.02    0.28
  -2  -3 -12   -0.09    0.24
  -2   3 -12    0.34    0.20
   2   3  12    0.12    0.34
   3  -3  12    0.18    0.27
  -3  -3 -12    0.63    0.25
   3  -3  12    0.39    0.31
  -3   3 -12    0.80    0.20
   3   3  12    0.43    0.35
   4  -3  12    4.21    0.70
  -4  -3 -12    4.70    0.61
   4   3  12    4.84    0.60
   5  -3  12    1.82    0.53
  -5  -3 -12    2.99    0.51
   5   3  12    3.28    0.55
   5   3  12    4.62    0.56
  -6  -3 -12    1.90    0.49
   6  -3  12    1.02    0.52
   6   3  12    1.96    0.46
   6   3  12    1.20    0.48
   7  -3  12    0.63    0.59
  -7  -3 -12    0.63    0.44
   7   3  12    0.33    0.45
   7   3  12    0.67    0.37
  -8  -3 -12    4.74    0.77
   8  -3  12    5.69    1.28
   8   3  12    5.00    0.75
   8   3  12    6.09    0.84
   9  -3  12    4.98    1.01
   9   3  12    5.34    0.81
   9   3  12    5.89    0.95
  10  -3  12    0.29    0.78
  10   3  12    1.03    0.61
  11  -3  12   -1.63    0.89
  11   3  12   -0.76    0.76
  11   3  12   -1.77    0.71
  12  -3  12    1.12    1.22
  12   3  12    2.17    0.90
  12   3  12    1.89    0.93
  13  -4 -12    0.01    0.64
  13  -4 -12    2.03    1.64
  13   4 -12    0.48    0.89
  12  -4 -12   -1.39    1.33
  12  -4 -12   -0.11    0.58
  12   4 -12   -1.14    0.81
  11  -4 -12    2.64    0.56
  11  -4 -12    1.87    1.22
  11   4 -12    0.36    0.74
  10  -4 -12    0.21    1.09
  10  -4 -12    0.52    0.46
  10   4 -12   -0.23    0.59
   9  -4 -12   -0.18    1.10
   9  -4 -12    0.47    0.39
[truncated: 195,777 more chars]
